# Supplementary material for: CRISPR DNA Base Editing Strategies for Treating Retinitis Pigmentosa Caused by Mutations in Rhodopsin
Source: Genes (Basel). 2022 Jul 26;13(8):1327. doi: 10.3390/genes13081327 (PMC9330713; doi:10.3390/genes13081327)
Supplement: Supplementary file 1 [file genes-13-01327-s001.zip]

Archive with 4 entries (4 files):
- Table S1_LOVD.xlsx
- Table S2_ClinVar.xlsx
- Table S3_gnomAD.xlsx
- Table S4_guideRNAs.xlsx
