# Supplementary material for: CRISPR DNA Base Editing Strategies for Treating Retinitis Pigmentosa Caused by Mutations in Rhodopsin
Source: Genes (Basel). 2022 Jul 26;13(8):1327. doi: 10.3390/genes13081327 (PMC9330713; doi:10.3390/genes13081327)
Supplement: Supplementary file 1 [file genes-13-01327-s001.zip › Table S1_LOVD.xlsx]

## Sheet: LOVD_2022-04-19
Table S1. List of RHO-variants reported in the LOVD.
ID	Genomic variant (chr3)	Transcript consequence	Protein consequence	Variant type	SNV	Base editor	Clinical significance	dbSNP ID	Reference (PMID)
253767	g.129247551A>G	c.-26A>G	.	5' UTR	A>G	CBE	Benign	.	.
337120	g.129247551A>G	c.-26A>G	.	5' UTR	A>G	CBE	Benign	.	.
824932	g.129247551A>G	c.-26A>G	.	5' UTR	A>G	CBE	Uncertain significance	rs7984	Donato 2021: 33801777
824936	g.129247551A>G	c.-26A>G	.	5' UTR	A>G	CBE	Uncertain significance	rs7984	Donato 2021: 33801777
732839	g.129247584G>A	c.8G>A	p.Gly3Asp	Missense	G>A	ABE	Likely pathogenic	.	Stone 2017: 28559085
476228	g.129247587C>A	c.11C>A	p.Thr4Lys	Missense	C>A	.	Pathogenic	.	Koyanagi 2019: 31213501
794903	g.129247587C>A	c.11C>A	p.Thr4Lys	Missense	C>A	.	Pathogenic	.	Bunge 1993: 08406457
345494	g.129247590A>C	c.14A>C	p.Glu5Ala	Missense	A>C	.	Uncertain significance	.	.
676816	g.129247592G>A	c.16G>A	p.Gly6Ser	Missense	G>A	ABE	Uncertain significance	.	.
800967	g.129247606C>T	c.30C>T	p.Tyr10=	Synonymous	C>T	ABE	Likely benign	.	.
476229	g.129247609del	c.33del	p.Phe13Serfs*35	Indel	.	.	Uncertain significance	.	Koyanagi 2019: 31213501
812567	g.129247609del	c.33del	p.Phe13Serfs*35	Indel	.	.	Pathogenic	.	Wang 2019: 31106028
796705	g.129247611C>G	c.35C>G	p.Pro12Arg	Missense	C>G	GBE	Pathogenic	.	Eisenberger 2013: 24265693
765636	g.129247612del	c.36del	p.Phe13SerfsTer35	Indel	.	.	Likely pathogenic	.	Yang 2015: 26496393
785579	g.129247612del	c.36del	p.Phe13SerfsTer35	Indel	.	.	Uncertain significance	.	Liu 2015: 25611614
794369	g.129247612del	c.36del	p.Phe13Serfs*35	Indel	.	.	Pathogenic	.	Wang 2018: 30029497
821013	g.129247612del	c.36del	p.Phe13Serfs*35	Indel	.	.	Likely pathogenic	.	Liu 2020: 32562694
476230	g.129247614T>C	c.38T>C	p.Phe13Ser	Missense	T>C	CBE	Uncertain significance	.	Koyanagi 2019: 31213501
255557	g.129247620A>G	c.44A>G	p.Asn15Ser	Missense	A>G	CBE	Pathogenic	.	.
517829	g.129247620A>G	c.44A>G	p.Asn15Ser	Missense	A>G	CBE	Pathogenic	.	.
654796	g.129247620A>G	c.44A>G	p.Asn15Ser	Missense	A>G	CBE	Pathogenic	.	.
736307	g.129247620A>G	c.44A>G	p.Asn15Ser	Missense	A>G	CBE	Pathogenic	.	Van Cauwenbergh 2017: 28076437
785525	g.129247620A>G	c.44A>G	p.Asn15Ser	Missense	A>G	CBE	Pathogenic	rs104893786	Fernandez San Jose 2015: 25698705
786523	g.129247620A>G	c.44A>G	p.Asn15Ser	Missense	A>G	CBE	Pathogenic	.	Fernandez 2014: 25408095
788088	g.129247620A>G	c.44A>G	p.Asn15Ser	Missense	A>G	CBE	Pathogenic	.	Oishi 2014: 25324289
789692	g.129247620A>G	c.44A>G	p.Asn15Ser	Missense	A>G	CBE	Pathogenic	.	Jin 2008: 18310263
791468	g.129247620A>G	c.44A>G	p.Asn15Ser	Missense	A>G	CBE	Likely pathogenic	.	Martin Merida 2018: 29847639
796928	g.129247620A>G	c.44A>G	p.Asn15Ser	Missense	A>G	CBE	Likely pathogenic	.	Sullivan 2013: 23950152
820482	g.129247620A>G	c.44A>G	p.Asn15Ser	Missense	A>G	CBE	Likely pathogenic	.	Weisschuh 2020: 32531858
797114	g.129247620A>T	c.44A>T	p.Asn15Ile	Missense	A>T	.	Likely pathogenic	.	Birtel 2018: 30543658
476231	g.129247626C>T	c.50C>T	p.Thr17Met	Missense	C>T	ABE	Pathogenic	rs104893769	Koyanagi 2019: 31213501
684561	g.129247626C>T	c.50C>T	p.Thr17Met	Missense	C>T	ABE	Likely pathogenic	.	Holtan 2020: 31429209
684658	g.129247626C>T	c.50C>T	p.Thr17Met	Missense	C>T	ABE	Likely pathogenic	.	Kim 2019: 31144483
684659	g.129247626C>T	c.50C>T	p.Thr17Met	Missense	C>T	ABE	Likely pathogenic	.	Kim 2019: 31144483
711765	g.129247626C>T	c.50C>T	p.Thr17Met	Missense	C>T	ABE	Pathogenic	.	Sohocki 2001: 11139241
732841	g.129247626C>T	c.50C>T	p.Thr17Met	Missense	C>T	ABE	Likely pathogenic	.	Stone 2017: 28559085
736446	g.129247626C>T	c.50C>T	p.Thr17Met	Missense	C>T	ABE	Pathogenic	.	Sullivan 2006: 16799052
786524	g.129247626C>T	c.50C>T	p.Thr17Met	Missense	C>T	ABE	Pathogenic	.	Fernandez 2014: 25408095
791469	g.129247626C>T	c.50C>T	p.Thr17Met	Missense	C>T	ABE	Likely pathogenic	.	Martin Merida 2018: 29847639
791470	g.129247626C>T	c.50C>T	p.Thr17Met	Missense	C>T	ABE	Likely pathogenic	.	Martin Merida 2018: 29847639
794372	g.129247626C>T	c.50C>T	p.Thr17Met	Missense	C>T	ABE	Pathogenic	.	Wang 2018: 30029497
794904	g.129247626C>T	c.50C>T	p.Thr17Met	Missense	C>T	ABE	Pathogenic	.	Bunge 1993: 08406457
794933	g.129247626C>T	c.50C>T	p.Thr17Met	Missense	C>T	ABE	.	.	Kim 2012: 23049240
796929	g.129247626C>T	c.50C>T	p.Thr17Met	Missense	C>T	ABE	Likely pathogenic	.	Sullivan 2013: 23950152
797784	g.129247626C>T	c.50C>T	p.Thr17Met	Missense	C>T	ABE	Pathogenic	.	Jespersgaar 2019: 30718709
811479	g.129247626C>T	c.50C>T	p.Thr17Met	Missense	C>T	ABE	Likely pathogenic	.	Kim 2019: 31496144
811480	g.129247626C>T	c.50C>T	p.Thr17Met	Missense	C>T	ABE	Likely pathogenic	.	Kim 2019: 31496144
816694	g.129247626C>T	c.50C>T	p.Thr17Met	Missense	C>T	ABE	Likely pathogenic	.	Jauregui 2020: 32098976
816699	g.129247626C>T	c.50C>T	p.Thr17Met	Missense	C>T	ABE	Likely pathogenic	.	Jauregui 2020: 32098976
816700	g.129247626C>T	c.50C>T	p.Thr17Met	Missense	C>T	ABE	Likely pathogenic	.	Jauregui 2020: 32098976
819569	g.129247626C>T	c.50C>T	p.Thr17Met	Missense	C>T	ABE	Likely pathogenic	.	Weisschuh 2020: 32531858
819570	g.129247626C>T	c.50C>T	p.Thr17Met	Missense	C>T	ABE	Likely pathogenic	.	Weisschuh 2020: 32531858
819571	g.129247626C>T	c.50C>T	p.Thr17Met	Missense	C>T	ABE	Likely pathogenic	.	Weisschuh 2020: 32531858
819572	g.129247626C>T	c.50C>T	p.Thr17Met	Missense	C>T	ABE	Likely pathogenic	.	Weisschuh 2020: 32531858
820067	g.129247626C>T	c.50C>T	p.Thr17Met	Missense	C>T	ABE	Likely pathogenic	.	Weisschuh 2020: 32531858
820068	g.129247626C>T	c.50C>T	p.Thr17Met	Missense	C>T	ABE	Likely pathogenic	.	Weisschuh 2020: 32531858
820401	g.129247626C>T	c.50C>T	p.Thr17Met	Missense	C>T	ABE	Likely pathogenic	.	Weisschuh 2020: 32531858
824727	g.129247626C>T	c.50C>T	p.Thr17Met	Missense	C>T	ABE	Likely pathogenic	.	Ma 2021: 33691693
825919	g.129247626C>T	c.50C>T	p.Thr17Met	Missense	C>T	ABE	Likely pathogenic	.	Liu 2020: 33090715
294844	g.129247627G>A	c.51G>A	p.Thr17=	Synonymous	G>A	ABE	Likely benign	.	.
685414	g.129247629G>A	c.53G>A	p.Gly18Asp	Missense	G>A	ABE	Pathogenic	.	Sharon 2019: 31456290
731543	g.129247629G>A	c.53G>A	p.Gly18Asp	Missense	G>A	ABE	Pathogenic	.	Comander 2017: 28981474
816005	g.129247629G>A	c.53G>A	p.Gly18Asp	Missense	G>A	ABE	Likely pathogenic	.	Zampaglione 2020: 32037395
517830	g.129247637C>T	c.61C>T	p.Arg21Cys	Missense	C>T	ABE	Likely pathogenic	.	.
711708	g.129247644C>A	c.68C>A	p.Pro23His	Missense	C>A	.	Pathogenic	.	Sohocki 2001: 11139241
711709	g.129247644C>A	c.68C>A	p.Pro23His	Missense	C>A	.	Pathogenic	.	Sohocki 2001: 11139241
711710	g.129247644C>A	c.68C>A	p.Pro23His	Missense	C>A	.	Pathogenic	.	Sohocki 2001: 11139241
711711	g.129247644C>A	c.68C>A	p.Pro23His	Missense	C>A	.	Pathogenic	.	Sohocki 2001: 11139241
711712	g.129247644C>A	c.68C>A	p.Pro23His	Missense	C>A	.	Pathogenic	.	Sohocki 2001: 11139241
711713	g.129247644C>A	c.68C>A	p.Pro23His	Missense	C>A	.	Pathogenic	.	Sohocki 2001: 11139241
711714	g.129247644C>A	c.68C>A	p.Pro23His	Missense	C>A	.	Pathogenic	.	Sohocki 2001: 11139241
711715	g.129247644C>A	c.68C>A	p.Pro23His	Missense	C>A	.	Pathogenic	.	Sohocki 2001: 11139241
711716	g.129247644C>A	c.68C>A	p.Pro23His	Missense	C>A	.	Pathogenic	.	Sohocki 2001: 11139241
711717	g.129247644C>A	c.68C>A	p.Pro23His	Missense	C>A	.	Pathogenic	.	Sohocki 2001: 11139241
711718	g.129247644C>A	c.68C>A	p.Pro23His	Missense	C>A	.	Pathogenic	.	Sohocki 2001: 11139241
711719	g.129247644C>A	c.68C>A	p.Pro23His	Missense	C>A	.	Pathogenic	.	Sohocki 2001: 11139241
711720	g.129247644C>A	c.68C>A	p.Pro23His	Missense	C>A	.	Pathogenic	.	Sohocki 2001: 11139241
711721	g.129247644C>A	c.68C>A	p.Pro23His	Missense	C>A	.	Pathogenic	.	Sohocki 2001: 11139241
711722	g.129247644C>A	c.68C>A	p.Pro23His	Missense	C>A	.	Pathogenic	.	Sohocki 2001: 11139241
711723	g.129247644C>A	c.68C>A	p.Pro23His	Missense	C>A	.	Pathogenic	.	Sohocki 2001: 11139241
711724	g.129247644C>A	c.68C>A	p.Pro23His	Missense	C>A	.	Pathogenic	.	Sohocki 2001: 11139241
711725	g.129247644C>A	c.68C>A	p.Pro23His	Missense	C>A	.	Pathogenic	.	Sohocki 2001: 11139241
711726	g.129247644C>A	c.68C>A	p.Pro23His	Missense	C>A	.	Pathogenic	.	Sohocki 2001: 11139241
711727	g.129247644C>A	c.68C>A	p.Pro23His	Missense	C>A	.	Pathogenic	.	Sohocki 2001: 11139241
711728	g.129247644C>A	c.68C>A	p.Pro23His	Missense	C>A	.	Pathogenic	.	Sohocki 2001: 11139241
711729	g.129247644C>A	c.68C>A	p.Pro23His	Missense	C>A	.	Pathogenic	.	Sohocki 2001: 11139241
732563	g.129247644C>A	c.68C>A	p.Pro23His	Missense	C>A	.	Uncertain significance	.	Wang 2017: 28838317
732564	g.129247644C>A	c.68C>A	p.Pro23His	Missense	C>A	.	Uncertain significance	.	Wang 2017: 28838317
732622	g.129247644C>A	c.68C>A	p.Pro23His	Missense	C>A	.	Pathogenic	.	Wang 2017: 28838317
732745	g.129247644C>A	c.68C>A	p.Pro23His	Missense	C>A	.	Likely pathogenic	.	Stone 2017: 28559085
732746	g.129247644C>A	c.68C>A	p.Pro23His	Missense	C>A	.	Likely pathogenic	.	Stone 2017: 28559085
732803	g.129247644C>A	c.68C>A	p.Pro23His	Missense	C>A	.	Likely pathogenic	.	Stone 2017: 28559085
732804	g.129247644C>A	c.68C>A	p.Pro23His	Missense	C>A	.	Likely pathogenic	.	Stone 2017: 28559085
732805	g.129247644C>A	c.68C>A	p.Pro23His	Missense	C>A	.	Likely pathogenic	.	Stone 2017: 28559085
732828	g.129247644C>A	c.68C>A	p.Pro23His	Missense	C>A	.	Likely pathogenic	.	Stone 2017: 28559085
732829	g.129247644C>A	c.68C>A	p.Pro23His	Missense	C>A	.	Likely pathogenic	.	Stone 2017: 28559085
732830	g.129247644C>A	c.68C>A	p.Pro23His	Missense	C>A	.	Likely pathogenic	.	Stone 2017: 28559085
732831	g.129247644C>A	c.68C>A	p.Pro23His	Missense	C>A	.	Likely pathogenic	.	Stone 2017: 28559085
732832	g.129247644C>A	c.68C>A	p.Pro23His	Missense	C>A	.	Likely pathogenic	.	Stone 2017: 28559085
736447	g.129247644C>A	c.68C>A	p.Pro23His	Missense	C>A	.	Pathogenic	.	Sullivan 2006: 16799052
791923	g.129247644C>A	c.68C>A	p.Pro23His	Missense	C>A	.	Benign	.	Bowne 2011: 20861475
796930	g.129247644C>A	c.68C>A	p.Pro23His	Missense	C>A	.	Likely pathogenic	.	Sullivan 2013: 23950152
815933	g.129247644C>A	c.68C>A	p.Pro23His	Missense	C>A	.	Pathogenic	.	Zampaglione 2020: 32037395
816689	g.129247644C>A	c.68C>A	p.Pro23His	Missense	C>A	.	Likely pathogenic	.	Jauregui 2020: 32098976
348308	g.129247644C>T	c.68C>T	p.Pro23Leu	Missense	C>T	ABE	Pathogenic	.	.
476232	g.129247644C>T	c.68C>T	p.Pro23Leu	Missense	C>T	ABE	Pathogenic	.	Koyanagi 2019: 31213501
822981	g.129247646T>C	c.70T>C	p.Phe24Leu	Missense	T>C	CBE	Likely pathogenic	.	Méjécase 2020: 32783370
476233	g.129247658C>G	c.82C>G	p.Gln28Glu	Missense	C>G	GBE	Uncertain significance	.	Koyanagi 2019: 31213501
713375	g.129247659A>G	c.83A>G	p.Gln28Arg	Missense	A>G	CBE	Pathogenic	.	Carss 2017: 28041643
816702	g.129247659A>G	c.83A>G	p.Gln28Arg	Missense	A>G	CBE	Likely pathogenic	.	Jauregui 2020: 32098976
821353	g.129247659A>G	c.83A>G	p.Gln28Arg	Missense	A>G	CBE	Likely pathogenic	.	Turro 2020: 32581362
786525	g.129247660G>C	c.84G>C	p.Gln28His	Missense	G>C	GBE	Likely pathogenic	.	Fernandez 2014: 25408095
791471	g.129247660G>C	c.84G>C	p.Gln28His	Missense	G>C	GBE	Likely pathogenic	.	Martin Merida 2018: 29847639
791472	g.129247660G>C	c.84G>C	p.Gln28His	Missense	G>C	GBE	Likely pathogenic	.	Martin Merida 2018: 29847639
793940	g.129247660G>C	c.84G>C	p.Gln28His	Missense	G>C	GBE	Uncertain significance	.	.
810879	g.129247660G>C	c.84G>C	p.Gln28His	Missense	G>C	GBE	Likely pathogenic	.	Anasagasti 2013: 24416769
307081	g.129247660G>T	c.84G>T	p.Gln28His	Missense	G>T	.	Pathogenic	.	.
344736	g.129247660G>T	c.84G>T	p.Gln28His	Missense	G>T	.	Pathogenic	.	.
517831	g.129247660G>T	c.84G>T	p.Gln28His	Missense	G>T	.	Pathogenic	.	.
794905	g.129247660G>T	c.84G>T	p.Gln28His	Missense	G>T	.	Pathogenic	.	Bunge 1993: 08406457
829061	g.129247692T>G	c.116T>G	p.Met39Arg	Missense	T>G	.	Likely pathogenic	.	Georgiou 2021: 32795431
829062	g.129247692T>G	c.116T>G	p.Met39Arg	Missense	T>G	.	Likely pathogenic	.	Georgiou 2021: 32795431
829068	g.129247692T>G	c.116T>G	p.Met39Arg	Missense	T>G	.	Likely pathogenic	.	Georgiou 2021: 32795431
347153	g.129247695T>C	c.119T>C	p.Leu40Pro	Missense	T>C	CBE	Uncertain significance	.	.
476234	g.129247700G>A	c.124G>A	p.Ala42Thr	Missense	G>A	ABE	Uncertain significance	rs538820015	Koyanagi 2019: 31213501
786526	g.129247707T>C	c.131T>C	p.Met44Thr	Missense	T>C	CBE	Pathogenic	.	Fernandez 2014: 25408095
791473	g.129247707T>C	c.131T>C	p.Met44Thr	Missense	T>C	CBE	Likely pathogenic	.	Martin Merida 2018: 29847639
790885	g.129247709T>C	c.133T>C	p.Phe45Leu	Missense	T>C	CBE	Likely pathogenic	.	Matias Florentino 2009: 19958124
711730	g.129247713T>G	c.137T>G	p.Leu46Arg	Missense	T>G	.	Pathogenic	.	Sohocki 2001: 11139241
736469	g.129247713T>G	c.137T>G	p.Leu46Arg	Missense	T>G	.	Likely pathogenic	.	Sullivan 2006: 16799052
820274	g.129247713T>G	c.137T>G	p.Leu46Arg	Missense	T>G	.	Likely pathogenic	.	Weisschuh 2020: 32531858
731552	g.129247727G>C	c.151G>C	p.Gly51Arg	Missense	G>C	GBE	Pathogenic	.	Comander 2017: 28981474
765509	g.129247727G>C	c.151G>C	p.Gly51Arg	Missense	G>C	GBE	Pathogenic	.	Coussa 2015: 26720483
765510	g.129247727G>C	c.151G>C	p.Gly51Arg	Missense	G>C	GBE	Pathogenic	.	Coussa 2015: 26720483
765511	g.129247727G>C	c.151G>C	p.Gly51Arg	Missense	G>C	GBE	Pathogenic	.	Coussa 2015: 26720483
825904	g.129247728G>A	c.152G>A	p.Gly51Asp	Missense	G>A	ABE	Likely pathogenic	.	Liu 2020: 33090715
294840	g.129247728G>C	c.152G>C	p.Gly51Ala	Missense	G>C	GBE	Benign	.	.
798481	g.129247728G>C	c.152G>C	p.Gly51Ala	Missense	G>C	GBE	Uncertain significance	.	Mezer 2006: 16767206
307075	g.129247728G>T	c.152G>T	p.Gly51Val	Missense	G>T	.	Uncertain significance	.	.
796931	g.129247728G>T	c.152G>T	p.Gly51Val	Missense	G>T	.	Likely pathogenic	.	Sullivan 2013: 23950152
819471	g.129247728G>T	c.152G>T	p.Gly51Val	Missense	G>T	.	Likely pathogenic	.	Weisschuh 2020: 32531858
819472	g.129247728G>T	c.152G>T	p.Gly51Val	Missense	G>T	.	Likely pathogenic	.	Weisschuh 2020: 32531858
819473	g.129247728G>T	c.152G>T	p.Gly51Val	Missense	G>T	.	Likely pathogenic	.	Weisschuh 2020: 32531858
736803	g.129247730T>G	c.154T>G	p.Phe52Val	Missense	T>G	.	Likely pathogenic	.	Roberts 2016: 27898983
685415	g.129247734C>G	c.158C>G	p.Pro53Arg	Missense	C>G	GBE	Likely pathogenic	.	Sharon 2019: 31456290
713504	g.129247734C>G	c.158C>G	p.Pro53Arg	Missense	C>G	GBE	Pathogenic	.	Carss 2017: 28041643
795946	g.129247734C>G	c.158C>G	p.Pro53Arg	Missense	C>G	GBE	Likely pathogenic	.	Chen 2013: 23462753
815062	g.129247734C>G	c.158C>G	p.Pro53Arg	Missense	C>G	GBE	Pathogenic	.	Shanks 2013: 22968130
820211	g.129247734C>G	c.158C>G	p.Pro53Arg	Missense	C>G	GBE	Likely pathogenic	.	Weisschuh 2020: 32531858
821357	g.129247734C>G	c.158C>G	p.Pro53Arg	Missense	C>G	GBE	Likely pathogenic	.	Turro 2020: 32581362
829059	g.129247741C>A	c.165C>A	p.Asn55Lys	Missense	C>A	.	Likely pathogenic	.	Georgiou 2021: 32795431
759888	g.129247746T>G	c.170T>G	p.Leu57Arg	Missense	T>G	.	Pathogenic	.	Tiwari 2016: 27391102
731568	g.129247749C>G	c.173C>G	p.Thr58Arg	Missense	C>G	GBE	Pathogenic	.	Comander 2017: 28981474
736449	g.129247749C>G	c.173C>G	p.Thr58Arg	Missense	C>G	GBE	Pathogenic	.	Sullivan 2006: 16799052
786527	g.129247749C>G	c.173C>G	p.Thr58Arg	Missense	C>G	GBE	Pathogenic	.	Fernandez 2014: 25408095
786528	g.129247749C>G	c.173C>G	p.Thr58Arg	Missense	C>G	GBE	Pathogenic	.	Fernandez 2014: 25408095
791474	g.129247749C>G	c.173C>G	p.Thr58Arg	Missense	C>G	GBE	Likely pathogenic	.	Martin Merida 2018: 29847639
791475	g.129247749C>G	c.173C>G	p.Thr58Arg	Missense	C>G	GBE	Likely pathogenic	.	Martin Merida 2018: 29847639
794906	g.129247749C>G	c.173C>G	p.Thr58Arg	Missense	C>G	GBE	Pathogenic	.	Bunge 1993: 08406457
796932	g.129247749C>G	c.173C>G	p.Thr58Arg	Missense	C>G	GBE	Likely pathogenic	.	Sullivan 2013: 23950152
815951	g.129247749C>G	c.173C>G	p.Thr58Arg	Missense	C>G	GBE	Likely pathogenic	.	Zampaglione 2020: 32037395
816072	g.129247749C>G	c.173C>G	p.Thr58Arg	Missense	C>G	GBE	Likely pathogenic	.	Zampaglione 2020: 32037395
816226	g.129247749C>G	c.173C>G	p.Thr58Arg	Missense	C>G	GBE	Likely pathogenic	.	Zampaglione 2020: 32037395
819052	g.129247749C>G	c.173C>G	p.Thr58Arg	Missense	C>G	GBE	Likely pathogenic	.	Dineiro 2020: 32483926
820077	g.129247749C>G	c.173C>G	p.Thr58Arg	Missense	C>G	GBE	Likely pathogenic	.	Weisschuh 2020: 32531858
829066	g.129247749C>G	c.173C>G	p.Thr58Arg	Missense	C>G	GBE	Likely pathogenic	.	Georgiou 2021: 32795431
821023	g.129247749C>T	c.173C>T	p.Thr58Met	Missense	C>T	ABE	Likely pathogenic	rs28933394	Liu 2020: 32562694
732750	g.129247752T>A	c.176T>A	p.Leu59His	Missense	T>A	.	Likely pathogenic	.	Stone 2017: 28559085
654797	g.129247754T>C	c.178T>C	p.Tyr60His	Missense	T>C	CBE	Uncertain significance	.	.
788109	g.129247756C>A	c.180C>A	p.Tyr60Ter	Nonsense	C>A	.	Pathogenic	.	Oishi 2014: 25324289
788110	g.129247756C>A	c.180C>A	p.Tyr60Ter	Nonsense	C>A	.	Pathogenic	.	Oishi 2014: 25324289
791476	g.129247756C>A	c.180C>A	p.Tyr60Ter	Nonsense	C>A	.	Likely pathogenic	.	Martin Merida 2018: 29847639
796780	g.129247756C>A	c.180C>A	p.Tyr60Ter	Nonsense	C>A	.	Pathogenic	.	Eisenberger 2013: 24265693
824370	g.129247756C>A	c.180C>A	p.Tyr60Ter	Nonsense	C>A	.	Pathogenic	.	Xiao 2021: 33598457
824383	g.129247756C>A	c.180C>A	p.Tyr60Ter	Nonsense	C>A	.	Pathogenic	.	Xiao 2021: 33598457
517832	g.129247766C>T	c.190C>T	p.Gln64Ter	Nonsense	C>T	ABE	Pathogenic	.	.
796933	g.129247766C>T	c.190C>T	p.Gln64Ter	Nonsense	C>T	ABE	Likely pathogenic	.	Sullivan 2013: 23950152
824399	g.129247766C>T	c.190C>T	p.Gln64Ter	Nonsense	C>T	ABE	Pathogenic	.	Xiao 2021: 33598457
476235	g.129247772A>T	c.196A>T	p.Lys66Ter	Nonsense	A>T	.	Pathogenic	.	Koyanagi 2019: 31213501
517833	g.129247779T>G	c.203T>G	p.Leu68Arg	Missense	T>G	.	Uncertain significance	.	.
797792	g.129247779T>G	c.203T>G	p.Leu68Arg	Missense	T>G	.	Likely pathogenic	.	Jespersgaar 2019: 30718709
784161	g.129247782G>A	c.206G>A	p.Arg69His	Missense	G>A	ABE	Uncertain significance	rs118173887	Xu 2014: 24938718
736472	g.129247785C>T	c.209C>T	p.Thr70Met	Missense	C>T	ABE	Benign	.	Sullivan 2006: 16799052
820131	g.129247794A>G	c.218A>G	p.Asn73Ser	Missense	A>G	CBE	Likely pathogenic	.	Weisschuh 2020: 32531858
476236	g.129247809A>T	c.233A>T	p.Asn78Ile	Missense	A>T	.	Pathogenic	.	Koyanagi 2019: 31213501
790884	g.129247809A>T	c.233A>T	p.Asn78Ile	Missense	A>T	.	Likely pathogenic	.	Matias Florentino 2009: 19958124
786529	g.129247812T>C	c.236T>C	p.Leu79Pro	Missense	T>C	CBE	Likely pathogenic	.	Fernandez 2014: 25408095
791477	g.129247812T>C	c.236T>C	p.Leu79Pro	Missense	T>C	CBE	Likely pathogenic	.	Martin Merida 2018: 29847639
294841	g.129247817G>A	c.241G>A	p.Val81Met	Missense	G>A	ABE	Uncertain significance	.	.
810917	g.129247835G>C	c.259G>C	p.Val87Leu	Missense	G>C	GBE	Likely pathogenic	.	Anasagasti 2013: 24416769
732809	g.129247836T>A	c.260T>A	p.Val87Asp	Missense	T>A	.	Likely pathogenic	.	Stone 2017: 28559085
476237	g.129247839T>C	c.263T>C	p.Leu88Pro	Missense	T>C	CBE	Pathogenic	.	Koyanagi 2019: 31213501
736308	g.129247841G>C	c.265G>C	p.Gly89Arg	Missense	G>C	GBE	Likely pathogenic	.	Van Cauwenbergh 2017: 28076437
797777	g.129247841G>C	c.265G>C	p.Gly89Arg	Missense	G>C	GBE	Likely pathogenic	.	Jespersgaar 2019: 30718709
797786	g.129247841G>C	c.265G>C	p.Gly89Arg	Missense	G>C	GBE	Likely pathogenic	.	Jespersgaar 2019: 30718709
797787	g.129247841G>C	c.265G>C	p.Gly89Arg	Missense	G>C	GBE	Likely pathogenic	.	Jespersgaar 2019: 30718709
797788	g.129247841G>C	c.265G>C	p.Gly89Arg	Missense	G>C	GBE	Likely pathogenic	.	Jespersgaar 2019: 30718709
685416	g.129247842G>A	c.266G>A	p.Gly89Asp	Missense	G>A	ABE	Likely pathogenic	.	Sharon 2019: 31456290
789691	g.129247842G>A	c.266G>A	p.Gly89Asp	Missense	G>A	ABE	Pathogenic	.	Jin 2008: 18310263
816688	g.129247842G>A	c.266G>A	p.Gly89Asp	Missense	G>A	ABE	Likely pathogenic	.	Jauregui 2020: 32098976
816695	g.129247842G>A	c.266G>A	p.Gly89Asp	Missense	G>A	ABE	Likely pathogenic	.	Jauregui 2020: 32098976
824374	g.129247842G>A	c.266G>A	p.Gly89Asp	Missense	G>A	ABE	Pathogenic	.	Xiao 2021: 33598457
500663	g.129247845G>A	c.269G>A	p.Gly90Asp	Missense	G>A	ABE	Pathogenic	rs104893790	Rao 1994: 08107847
790155	g.129247845G>A	c.269G>A	p.Gly90Asp	Missense	G>A	ABE	.	.	Zeitz 2009: 19578023
500664	g.129247857C>T	c.281C>T	p.Thr94Ile	Missense	C>T	ABE	Pathogenic	.	al Jandal 1999: 09888392
790156	g.129247857C>T	c.281C>T	p.Thr94Ile	Missense	C>T	ABE	.	.	Zeitz 2009: 19578023
786530	g.129247866C>T	c.290C>T	p.Thr97Ile	Missense	C>T	ABE	Likely pathogenic	.	Fernandez 2014: 25408095
791478	g.129247866C>T	c.290C>T	p.Thr97Ile	Missense	C>T	ABE	Likely pathogenic	.	Martin Merida 2018: 29847639
476238	g.129247872T>C	c.296T>C	p.Leu99Pro	Missense	T>C	CBE	Uncertain significance	.	Koyanagi 2019: 31213501
829837	g.129247878G>A	c.302G>A	p.Gly101Glu	Missense	G>A	ABE	Pathogenic	.	Numa 2020: 33247286
731540	g.129247878G>T	c.302G>T	p.Gly101Val	Missense	G>T	.	Pathogenic	.	Comander 2017: 28981474
476239	g.129247886G>A	c.310G>A	p.Val104Ile	Missense	G>A	ABE	Uncertain significance	rs144317206	Koyanagi 2019: 31213501
664285	g.129247886G>A	c.310G>A	p.Val104Ile	Missense	G>A	ABE	Benign	.	Wang 2017: 28837730
783899	g.129247886G>A	c.310G>A	p.Val104Ile	Missense	G>A	ABE	Uncertain significance	.	Wang 2015: 26047050
784555	g.129247886G>A	c.310G>A	p.Val104Ile	Missense	G>A	ABE	Uncertain significance	rs144317206	Xu 2014: 24938718
796757	g.129247886G>A	c.310G>A	p.Val104Ile	Missense	G>A	ABE	Likely pathogenic	rs144317206	Eisenberger 2013: 24265693
811872	g.129247886G>A	c.310G>A	p.Val104Ile	Missense	G>A	ABE	Likely pathogenic	.	Gao 2019: 31054281
476240	g.129247892G>A	c.316G>A	p.Gly106Arg	Missense	G>A	ABE	Pathogenic	rs104893773	Koyanagi 2019: 31213501
477464	g.129247892G>A	c.316G>A	p.Gly106Arg	Missense	G>A	ABE	Pathogenic	rs104893773	Koyanagi 2019: 31213501
731546	g.129247892G>A	c.316G>A	p.Gly106Arg	Missense	G>A	ABE	Pathogenic	.	Comander 2017: 28981474
732834	g.129247892G>A	c.316G>A	p.Gly106Arg	Missense	G>A	ABE	Likely pathogenic	.	Stone 2017: 28559085
732835	g.129247892G>A	c.316G>A	p.Gly106Arg	Missense	G>A	ABE	Likely pathogenic	.	Stone 2017: 28559085
735926	g.129247892G>A	c.316G>A	p.Gly106Arg	Missense	G>A	ABE	Likely pathogenic	.	Bravo Gil 2017: 28157192
786531	g.129247892G>A	c.316G>A	p.Gly106Arg	Missense	G>A	ABE	Pathogenic	.	Fernandez 2014: 25408095
786532	g.129247892G>A	c.316G>A	p.Gly106Arg	Missense	G>A	ABE	Pathogenic	.	Fernandez 2014: 25408095
791479	g.129247892G>A	c.316G>A	p.Gly106Arg	Missense	G>A	ABE	Likely pathogenic	.	Martin Merida 2018: 29847639
791480	g.129247892G>A	c.316G>A	p.Gly106Arg	Missense	G>A	ABE	Likely pathogenic	.	Martin Merida 2018: 29847639
796070	g.129247892G>A	c.316G>A	p.Gly106Arg	Missense	G>A	ABE	Pathogenic	.	Gandra 2008: 18552984
797781	g.129247892G>A	c.316G>A	p.Gly106Arg	Missense	G>A	ABE	Pathogenic	.	Jespersgaar 2019: 30718709
797783	g.129247892G>A	c.316G>A	p.Gly106Arg	Missense	G>A	ABE	Pathogenic	.	Jespersgaar 2019: 30718709
797789	g.129247892G>A	c.316G>A	p.Gly106Arg	Missense	G>A	ABE	Pathogenic	.	Jespersgaar 2019: 30718709
797791	g.129247892G>A	c.316G>A	p.Gly106Arg	Missense	G>A	ABE	Pathogenic	.	Jespersgaar 2019: 30718709
815277	g.129247892G>A	c.316G>A	p.Gly106Arg	Missense	G>A	ABE	Pathogenic	.	Rodriguez Munoz 2020: 32036094
815278	g.129247892G>A	c.316G>A	p.Gly106Arg	Missense	G>A	ABE	Pathogenic	.	Rodriguez Munoz 2020: 32036094
816690	g.129247892G>A	c.316G>A	p.Gly106Arg	Missense	G>A	ABE	Likely pathogenic	.	Jauregui 2020: 32098976
827158	g.129247892G>A	c.316G>A	p.Gly106Arg	Missense	G>A	ABE	Pathogenic	rs104893773	Colombo 2020: 33576794
829065	g.129247892G>A	c.316G>A	p.Gly106Arg	Missense	G>A	ABE	Likely pathogenic	.	Georgiou 2021: 32795431
793998	g.129247892G>M	c.316G>A	p.Gly106Arg	Missense	G>A	ABE	Pathogenic	.	Blanco Kelly 2012: 22736939
711732	g.129247892G>T	c.316G>T	p.Gly106Trp	Missense	G>T	.	Pathogenic	.	Sohocki 2001: 11139241
736451	g.129247892G>T	c.316G>T	p.Gly106Trp	Missense	G>T	.	Pathogenic	.	Sullivan 2006: 16799052
798478	g.129247892G>T	c.316G>T	p.Gly106Trp	Missense	G>T	.	Pathogenic	.	Mezer 2006: 16767206
824405	g.129247893G>C	c.317G>C	p.Gly106Ala	Missense	G>C	GBE	Pathogenic	.	Xiao 2021: 33598457
736450	g.129247894G>A	c.318G>A	p.Gly106=	Synonymous	G>A	ABE	Pathogenic	.	Sullivan 2006: 16799052
476241	g.129247895C>T	c.319C>T	p.Pro107Ser	Missense	C>T	ABE	Uncertain significance	.	Koyanagi 2019: 31213501
714051	g.129247904T>C	c.328T>C	p.Cys110Arg	Missense	T>C	CBE	Likely pathogenic	.	Taylor 2017: 28341476
816682	g.129247904T>C	c.328T>C	p.Cys110Arg	Missense	T>C	CBE	Likely pathogenic	.	Jauregui 2020: 32098976
816683	g.129247904T>C	c.328T>C	p.Cys110Arg	Missense	T>C	CBE	Likely pathogenic	.	Jauregui 2020: 32098976
827166	g.129247905G>A	c.329G>A	p.Cys110Tyr	Missense	G>A	ABE	Pathogenic	rs104893787	Colombo 2020: 33576794
711735	g.129247905G>T	c.329G>T	p.Cys110Phe	Missense	G>T	.	Pathogenic	.	Sohocki 2001: 11139241
736452	g.129247905G>T	c.329G>T	p.Cys110Phe	Missense	G>T	.	Pathogenic	.	Sullivan 2006: 16799052
800968	g.129247908A>G	c.332A>G	p.Asn111Ser	Missense	A>G	CBE	Uncertain significance	.	.
826395	g.129247916G>C	c.340G>C	p.Gly114Arg	Missense	G>C	GBE	Likely pathogenic	.	Liu 2020: 33090715
794915	g.129247917_129247919del	c.341_343del	p.Gly114_Phe115delinsVal	Indel	.	.	Pathogenic	.	Bunge 1993: 08406457
732837	g.129247917G>A	c.341G>A	p.Gly114Asp	Missense	G>A	ABE	Likely pathogenic	.	Stone 2017: 28559085
294842	g.129247936C>T	c.360C>T	p.Gly120=	Splice region	C>T	ABE	Benign	.	.
340773	g.129247936C>T	c.360C>T	p.Gly120=	Splice region	C>T	ABE	Likely benign	.	.
711804	g.129247936C>T	c.360C>T	p.Gly120=	Splice region	C>T	ABE	Likely benign	.	Sohocki 2001: 11139241
517834	g.129247946C>T	c.361+9C>T	.	Intronic	C>T	ABE	Benign	.	.
810927	g.129248002C>T	c.361+65C>T	.	Intronic	C>T	ABE	Pathogenic	rs192412661	Anasagasti 2013: 24416769
790883	g.129249722A>G	c.365A>G	p.Glu122Gly	Missense	A>G	CBE	Likely pathogenic	.	Matias Florentino 2009: 19958124
733215	g.129249731T>G	c.374T>G	p.Leu125Arg	Missense	T>G	.	Likely pathogenic	.	Stone 2017: 28559085
786533	g.129249735G>A	c.378G>A	p.Trp126Ter	Missense	G>A	ABE	Likely pathogenic	.	Fernandez 2014: 25408095
791481	g.129249735G>A	c.378G>A	p.Tyr126Ter	Nonsense	G>A	ABE	Likely pathogenic	.	Martin Merida 2018: 29847639
476242	g.129249737C>T	c.380C>T	p.Ser127Phe	Missense	C>T	ABE	Pathogenic	.	Koyanagi 2019: 31213501
654798	g.129249738C>G	c.381C>G	p.Ser127=	Synonymous	C>G	GBE	Benign	.	.
796934	g.129249749T>C	c.392T>C	p.Leu131Pro	Missense	T>C	CBE	Likely pathogenic	.	Sullivan 2013: 23950152
820276	g.129249749T>C	c.392T>C	p.Leu131Pro	Missense	T>C	CBE	Likely pathogenic	.	Weisschuh 2020: 32531858
820277	g.129249749T>C	c.392T>C	p.Leu131Pro	Missense	T>C	CBE	Likely pathogenic	.	Weisschuh 2020: 32531858
820278	g.129249749T>C	c.392T>C	p.Leu131Pro	Missense	T>C	CBE	Likely pathogenic	.	Weisschuh 2020: 32531858
820279	g.129249749T>C	c.392T>C	p.Leu131Pro	Missense	T>C	CBE	Likely pathogenic	.	Weisschuh 2020: 32531858
765512	g.129249760C>G	c.403C>G	p.Arg135Gly	Missense	C>G	GBE	Pathogenic	.	Coussa 2015: 26720483
765513	g.129249760C>G	c.403C>G	p.Arg135Gly	Missense	C>G	GBE	Pathogenic	.	Coussa 2015: 26720483
794907	g.129249760C>G	c.403C>G	p.Arg135Gly	Missense	C>G	GBE	Pathogenic	.	Bunge 1993: 08406457
60185	g.129249760C>T	c.403C>T	p.Arg135Trp	Missense	C>T	ABE	Likely pathogenic	.	Neveling 2012: 22334370
341876	g.129249760C>T	c.403C>T	p.Arg135Trp	Missense	C>T	ABE	Likely pathogenic	.	.
476243	g.129249760C>T	c.403C>T	p.Arg135Trp	Missense	C>T	ABE	Pathogenic	rs104893775	Koyanagi 2019: 31213501
684562	g.129249760C>T	c.403C>T	p.Arg135Trp	Missense	C>T	ABE	Likely pathogenic	.	Holtan 2020: 31429209
685417	g.129249760C>T	c.403C>T	p.Arg135Trp	Missense	C>T	ABE	Pathogenic	.	Sharon 2019: 31456290
711685	g.129249760C>T	c.403C>T	p.Arg135Trp	Missense	C>T	ABE	Likely pathogenic	.	Ziviello 2005: 15994872
711736	g.129249760C>T	c.403C>T	p.Arg135Trp	Missense	C>T	ABE	Pathogenic	.	Sohocki 2001: 11139241
711737	g.129249760C>T	c.403C>T	p.Arg135Trp	Missense	C>T	ABE	Pathogenic	.	Sohocki 2001: 11139241
711738	g.129249760C>T	c.403C>T	p.Arg135Trp	Missense	C>T	ABE	Pathogenic	.	Sohocki 2001: 11139241
711739	g.129249760C>T	c.403C>T	p.Arg135Trp	Missense	C>T	ABE	Pathogenic	.	Sohocki 2001: 11139241
711740	g.129249760C>T	c.403C>T	p.Arg135Trp	Missense	C>T	ABE	Pathogenic	.	Sohocki 2001: 11139241
711764	g.129249760C>T	c.403C>T	p.Arg135Trp	Missense	C>T	ABE	Pathogenic	.	Sohocki 2001: 11139241
729746	g.129249760C>T	c.403C>T	p.Arg135Trp	Missense	C>T	ABE	Pathogenic	rs104893775	Maeda 2018: 29785639
733213	g.129249760C>T	c.403C>T	p.Arg135Trp	Missense	C>T	ABE	Likely pathogenic	.	Stone 2017: 28559085
735925	g.129249760C>T	c.403C>T	p.Arg135Trp	Missense	C>T	ABE	Likely pathogenic	.	Bravo Gil 2017: 28157192
736309	g.129249760C>T	c.403C>T	p.Arg135Trp	Missense	C>T	ABE	Pathogenic	.	Van Cauwenbergh 2017: 28076437
736310	g.129249760C>T	c.403C>T	p.Arg135Trp	Missense	C>T	ABE	Pathogenic	.	Van Cauwenbergh 2017: 28076437
736453	g.129249760C>T	c.403C>T	p.Arg135Trp	Missense	C>T	ABE	Pathogenic	.	Sullivan 2006: 16799052
760128	g.129249760C>T	c.403C>T	p.Arg135Trp	Missense	C>T	ABE	Pathogenic	.	Abdulridha Aboud 2016: 27212874
784168	g.129249760C>T	c.403C>T	p.Arg135Trp	Missense	C>T	ABE	Pathogenic	.	Xu 2014: 24938718
786534	g.129249760C>T	c.403C>T	p.Arg135Trp	Missense	C>T	ABE	Pathogenic	.	Fernandez 2014: 25408095
787653	g.129249760C>T	c.403C>T	p.Arg135Trp	Missense	C>T	ABE	Likely pathogenic	.	Huang 2015: 25356976
787662	g.129249760C>T	c.403C>T	p.Arg135Trp	Missense	C>T	ABE	Likely pathogenic	.	Huang 2015: 25356976
788089	g.129249760C>T	c.403C>T	p.Arg135Trp	Missense	C>T	ABE	Pathogenic	.	Oishi 2014: 25324289
788090	g.129249760C>T	c.403C>T	p.Arg135Trp	Missense	C>T	ABE	Pathogenic	.	Oishi 2014: 25324289
789681	g.129249760C>T	c.403C>T	p.Arg135Trp	Missense	C>T	ABE	Pathogenic	.	Jin 2008: 18310263
790886	g.129249760C>T	c.403C>T	p.Arg135Trp	Missense	C>T	ABE	Likely pathogenic	.	Matias Florentino 2009: 19958124
791175	g.129249760C>T	c.403C>T	p.Arg135Trp	Missense	C>T	ABE	Pathogenic	.	.
791484	g.129249760C>T	c.403C>T	p.Arg135Trp	Missense	C>T	ABE	Likely pathogenic	.	Martin Merida 2018: 29847639
791485	g.129249760C>T	c.403C>T	p.Arg135Trp	Missense	C>T	ABE	Likely pathogenic	.	Martin Merida 2018: 29847639
791486	g.129249760C>T	c.403C>T	p.Arg135Trp	Missense	C>T	ABE	Likely pathogenic	.	Martin Merida 2018: 29847639
791487	g.129249760C>T	c.403C>T	p.Arg135Trp	Missense	C>T	ABE	Likely pathogenic	.	Martin Merida 2018: 29847639
791488	g.129249760C>T	c.403C>T	p.Arg135Trp	Missense	C>T	ABE	Likely pathogenic	.	Martin Merida 2018: 29847639
794368	g.129249760C>T	c.403C>T	p.Arg135Trp	Missense	C>T	ABE	Pathogenic	.	Wang 2018: 30029497
794922	g.129249760C>T	c.403C>T	p.Arg135Trp	Missense	C>T	ABE	Pathogenic	.	Kim 2012: 23049240
794923	g.129249760C>T	c.403C>T	p.Arg135Trp	Missense	C>T	ABE	Pathogenic	.	Kim 2012: 23049240
795149	g.129249760C>T	c.403C>T	p.Arg135Trp	Missense	C>T	ABE	Likely pathogenic	.	Sun 2018: 30076350
796935	g.129249760C>T	c.403C>T	p.Arg135Trp	Missense	C>T	ABE	Likely pathogenic	.	Sullivan 2013: 23950152
797780	g.129249760C>T	c.403C>T	p.Arg135Trp	Missense	C>T	ABE	Pathogenic	.	Jespersgaar 2019: 30718709
797782	g.129249760C>T	c.403C>T	p.Arg135Trp	Missense	C>T	ABE	Pathogenic	.	Jespersgaar 2019: 30718709
816032	g.129249760C>T	c.403C>T	p.Arg135Trp	Missense	C>T	ABE	Pathogenic	.	Zampaglione 2020: 32037395
819395	g.129249760C>T	c.403C>T	p.Arg135Trp	Missense	C>T	ABE	Likely pathogenic	.	Weisschuh 2020: 32531858
823262	g.129249760C>T	c.403C>T	p.Arg135Trp	Missense	C>T	ABE	Uncertain significance	.	Hull 2020: 32856788
824340	g.129249760C>T	c.403C>T	p.Arg135Trp	Missense	C>T	ABE	Pathogenic	.	Xiao 2021: 33598457
824379	g.129249760C>T	c.403C>T	p.Arg135Trp	Missense	C>T	ABE	Pathogenic	.	Xiao 2021: 33598457
824390	g.129249760C>T	c.403C>T	p.Arg135Trp	Missense	C>T	ABE	Pathogenic	.	Xiao 2021: 33598457
824398	g.129249760C>T	c.403C>T	p.Arg135Trp	Missense	C>T	ABE	Pathogenic	.	Xiao 2021: 33598457
825806	g.129249760C>T	c.403C>T	p.Arg135Trp	Missense	C>T	ABE	Likely pathogenic	.	Liu 2020: 33090715
825966	g.129249760C>T	c.403C>T	p.Arg135Trp	Missense	C>T	ABE	Likely pathogenic	.	Liu 2020: 33090715
827155	g.129249760C>T	c.403C>T	p.Arg135Trp	Missense	C>T	ABE	Pathogenic	rs104893775	Colombo 2020: 33576794
827159	g.129249760C>T	c.403C>T	p.Arg135Trp	Missense	C>T	ABE	Pathogenic	rs104893775	Colombo 2020: 33576794
828475	g.129249760C>T	c.403C>T	p.Arg135Trp	Missense	C>T	ABE	Pathogenic	.	Perea Romero 2021: 34448047
711762	g.129249761_129249762delinsTT	c.404_405delinsTT	p.Arg135Leu	Indel	.	.	Pathogenic	.	Sohocki 2001: 11139241
711763	g.129249761_129249762delinsTT	c.404_405delinsTT	p.Arg135Leu	Indel	.	.	Pathogenic	.	Sohocki 2001: 11139241
732836	g.129249761_129249762delinsTT	c.404_405delinsTT	p.Arg135Leu	Indel	.	.	Likely pathogenic	.	Stone 2017: 28559085
736454	g.129249761_129249762delinsTT	c.404_405delinsTT	p.Arg135Leu	Indel	.	.	Pathogenic	.	Sullivan 2006: 16799052
791924	g.129249761_129249762delinsTT	c.404_405delinsTT	p.Arg135Leu	Indel	.	.	Benign	.	Bowne 2011: 20861475
476244	g.129249761G>A	c.404G>A	p.Arg135Gln	Missense	G>A	ABE	Uncertain significance	rs104893774	Koyanagi 2019: 31213501
824169	g.129249761G>C	c.404G>C	p.Arg135Pro	Missense	G>C	GBE	Likely pathogenic	.	Strubbe 2021: 33420188
824170	g.129249761G>C	c.404G>C	p.Arg135Pro	Missense	G>C	GBE	Likely pathogenic	.	Strubbe 2021: 33420188
824171	g.129249761G>C	c.404G>C	p.Arg135Pro	Missense	G>C	GBE	Likely pathogenic	.	Strubbe 2021: 33420188
786535	g.129249761G>T	c.404G>T	p.Arg135Leu	Missense	G>T	.	Pathogenic	.	Fernandez 2014: 25408095
786536	g.129249761G>T	c.404G>T	p.Arg135Leu	Missense	G>T	.	Pathogenic	.	Fernandez 2014: 25408095
791482	g.129249761G>T	c.404G>T	p.Arg135Leu	Missense	G>T	.	Likely pathogenic	.	Martin Merida 2018: 29847639
791483	g.129249761G>T	c.404G>T	p.Arg135Leu	Missense	G>T	.	Likely pathogenic	.	Martin Merida 2018: 29847639
793999	g.129249761G>T	c.404G>T	p.Arg135Leu	Missense	G>T	.	Pathogenic	.	Blanco Kelly 2012: 22736939
796936	g.129249761G>T	c.404G>T	p.Arg135Leu	Missense	G>T	.	Likely pathogenic	.	Sullivan 2013: 23950152
816687	g.129249761G>T	c.404G>T	p.Arg135Leu	Missense	G>T	.	Likely pathogenic	.	Jauregui 2020: 32098976
759666	g.129249765C>A	c.408C>A	p.Tyr136Ter	Missense	C>A	.	Pathogenic	.	Zhang 2016: 27596865
812279	g.129249765C>A	c.408C>A	p.Tyr136Ter	Nonsense	C>A	.	Likely pathogenic	.	Martin Merida 2019: 30902645
815559	g.129249776G>C	c.419G>C	p.Cys140Ser	Missense	G>C	GBE	Uncertain significance	.	Rodriguez Munoz 2020: 32036094
759595	g.129249796C>T	c.439C>T	p.Arg147Cys	Missense	C>T	ABE	Pathogenic	.	Carrigan 2016: 27624628
813217	g.129249801C>T	c.444C>T	p.Phe148=	Synonymous	C>T	ABE	Likely benign	.	González del Pozo 2011: 22164218
651069	g.129249805G>A	c.448G>A	p.Glu150Lys	Missense	G>A	ABE	Pathogenic	rs104893791	Narang 2020: 32906206
785365	g.129249805G>A	c.448G>A	p.Glu150Lys	Missense	G>A	ABE	Pathogenic	.	Saqib 2015: 25943428
798422	g.129249805G>A	c.448G>A	p.Glu150Lys	Missense	G>A	ABE	.	.	Azam 2011: 21987686
798427	g.129249805G>A	c.448G>A	p.Glu150Lys	Missense	G>A	ABE	.	.	Azam 2011: 21987686
350324	g.129249826G>A	c.469G>A	p.Val157Ile	Missense	G>A	ABE	Uncertain significance	.	.
517835	g.129249837C>A	c.480C>A	p.Thr160=	Synonymous	C>A	.	Benign	.	.
517836	g.129249837C>A	c.480C>A	p.Thr160=	Synonymous	C>A	.	Likely benign	.	.
711805	g.129249837C>T	c.480C>T	p.Thr160=	Synonymous	C>T	ABE	Likely benign	.	Sohocki 2001: 11139241
784169	g.129249838T>C	c.481T>C	p.Trp161Arg	Missense	T>C	CBE	Pathogenic	.	Xu 2014: 24938718
307076	g.129249839G>A	c.482G>A	p.Trp161Ter	Nonsense	G>A	ABE	Pathogenic	.	.
786537	g.129249845T>C	c.488T>C	p.Met163Thr	Missense	T>C	CBE	Likely pathogenic	.	Fernandez 2014: 25408095
791492	g.129249845T>C	c.488T>C	p.Met163Thr	Missense	T>C	CBE	Likely pathogenic	.	Martin Merida 2018: 29847639
710297	g.129249848C>A	c.491C>A	p.Ala164Glu	Missense	C>A	.	Pathogenic	.	Zenteno 2020: 31736247
786538	g.129249848C>A	c.491C>A	p.Ala164Glu	Missense	C>A	.	Pathogenic	.	Fernandez 2014: 25408095
786539	g.129249848C>A	c.491C>A	p.Ala164Glu	Missense	C>A	.	Pathogenic	.	Fernandez 2014: 25408095
791489	g.129249848C>A	c.491C>A	p.Ala164Glu	Missense	C>A	.	Likely pathogenic	.	Martin Merida 2018: 29847639
791490	g.129249848C>A	c.491C>A	p.Ala164Glu	Missense	C>A	.	Likely pathogenic	.	Martin Merida 2018: 29847639
791491	g.129249848C>A	c.491C>A	p.Ala164Glu	Missense	C>A	.	Likely pathogenic	.	Martin Merida 2018: 29847639
794000	g.129249848C>A	c.491C>A	p.Ala164Glu	Missense	C>A	.	Pathogenic	.	Blanco Kelly 2012: 22736939
820084	g.129249848C>A	c.491C>A	p.Ala164Glu	Missense	C>A	.	Likely pathogenic	.	Weisschuh 2020: 32531858
820085	g.129249848C>A	c.491C>A	p.Ala164Glu	Missense	C>A	.	Likely pathogenic	.	Weisschuh 2020: 32531858
476245	g.129249848C>T	c.491C>T	p.Ala164Val	Missense	C>T	ABE	Pathogenic	rs104893793	Koyanagi 2019: 31213501
684563	g.129249848C>T	c.491C>T	p.Ala164Val	Missense	C>T	ABE	Likely pathogenic	.	Holtan 2020: 31429209
711741	g.129249848C>T	c.491C>T	p.Ala164Val	Missense	C>T	ABE	Pathogenic	.	Sohocki 2001: 11139241
736455	g.129249848C>T	c.491C>T	p.Ala164Val	Missense	C>T	ABE	Pathogenic	.	Sullivan 2006: 16799052
765570	g.129249848C>T	c.491C>T	p.Ala164Val	Missense	C>T	ABE	Pathogenic	.	Ge 2015: 26667666
797779	g.129249848C>T	c.491C>T	p.Ala164Val	Missense	C>T	ABE	Pathogenic	.	Jespersgaar 2019: 30718709
797790	g.129249848C>T	c.491C>T	p.Ala164Val	Missense	C>T	ABE	Pathogenic	.	Jespersgaar 2019: 30718709
797794	g.129249848C>T	c.491C>T	p.Ala164Val	Missense	C>T	ABE	Pathogenic	.	Jespersgaar 2019: 30718709
845481	g.129249848C>T	c.491C>T	p.Ala164Val	Missense	C>T	ABE	Pathogenic	.	Grøndahl 2006: 17488458
845482	g.129249848C>T	c.491C>T	p.Ala164Val	Missense	C>T	ABE	Pathogenic	.	Grøndahl 2006: 17488458
845483	g.129249848C>T	c.491C>T	p.Ala164Val	Missense	C>T	ABE	Pathogenic	.	Grøndahl 2006: 17488458
845484	g.129249848C>T	c.491C>T	p.Ala164Val	Missense	C>T	ABE	Pathogenic	.	Grøndahl 2006: 17488458
845485	g.129249848C>T	c.491C>T	p.Ala164Val	Missense	C>T	ABE	Pathogenic	.	Grøndahl 2006: 17488458
845486	g.129249848C>T	c.491C>T	p.Ala164Val	Missense	C>T	ABE	Pathogenic	.	Grøndahl 2006: 17488458
845487	g.129249848C>T	c.491C>T	p.Ala164Val	Missense	C>T	ABE	Pathogenic	.	Grøndahl 2006: 17488458
845488	g.129249848C>T	c.491C>T	p.Ala164Val	Missense	C>T	ABE	Pathogenic	.	Grøndahl 2006: 17488458
845489	g.129249848C>T	c.491C>T	p.Ala164Val	Missense	C>T	ABE	Pathogenic	.	Grøndahl 2006: 17488458
845490	g.129249848C>T	c.491C>T	p.Ala164Val	Missense	C>T	ABE	Pathogenic	.	Grøndahl 2006: 17488458
845491	g.129249848C>T	c.491C>T	p.Ala164Val	Missense	C>T	ABE	Pathogenic	.	Grøndahl 2006: 17488458
845492	g.129249848C>T	c.491C>T	p.Ala164Val	Missense	C>T	ABE	Pathogenic	.	Grøndahl 2006: 17488458
845493	g.129249848C>T	c.491C>T	p.Ala164Val	Missense	C>T	ABE	Pathogenic	.	Grøndahl 2006: 17488458
845494	g.129249848C>T	c.491C>T	p.Ala164Val	Missense	C>T	ABE	Pathogenic	.	Grøndahl 2006: 17488458
845495	g.129249848C>T	c.491C>T	p.Ala164Val	Missense	C>T	ABE	Pathogenic	.	Grøndahl 2006: 17488458
845496	g.129249848C>T	c.491C>T	p.Ala164Val	Missense	C>T	ABE	Pathogenic	.	Grøndahl 2006: 17488458
845497	g.129249848C>T	c.491C>T	p.Ala164Val	Missense	C>T	ABE	Pathogenic	.	Grøndahl 2006: 17488458
845498	g.129249848C>T	c.491C>T	p.Ala164Val	Missense	C>T	ABE	Pathogenic	.	Grøndahl 2006: 17488458
845499	g.129249848C>T	c.491C>T	p.Ala164Val	Missense	C>T	ABE	Pathogenic	.	Grøndahl 2006: 17488458
845500	g.129249848C>T	c.491C>T	p.Ala164Val	Missense	C>T	ABE	Pathogenic	.	Grøndahl 2006: 17488458
845501	g.129249848C>T	c.491C>T	p.Ala164Val	Missense	C>T	ABE	Pathogenic	.	Grøndahl 2006: 17488458
845502	g.129249848C>T	c.491C>T	p.Ala164Val	Missense	C>T	ABE	Pathogenic	.	Grøndahl 2006: 17488458
845503	g.129249848C>T	c.491C>T	p.Ala164Val	Missense	C>T	ABE	Pathogenic	.	Grøndahl 2006: 17488458
845504	g.129249848C>T	c.491C>T	p.Ala164Val	Missense	C>T	ABE	Pathogenic	.	Grøndahl 2006: 17488458
845505	g.129249848C>T	c.491C>T	p.Ala164Val	Missense	C>T	ABE	Pathogenic	.	Grøndahl 2006: 17488458
845506	g.129249848C>T	c.491C>T	p.Ala164Val	Missense	C>T	ABE	Pathogenic	.	Grøndahl 2006: 17488458
800969	g.129249849G>A	c.492G>A	p.Ala164=	Synonymous	G>A	ABE	Likely benign	.	.
732833	g.129249854C>A	c.497C>A	p.Ala166Asp	Missense	C>A	.	Likely pathogenic	.	Stone 2017: 28559085
733088	g.129249854C>A	c.497C>A	p.Ala166Asp	Missense	C>A	.	Likely pathogenic	.	Stone 2017: 28559085
685418	g.129249854C>T	c.497C>T	p.Ala166Val	Missense	C>T	ABE	Likely pathogenic	.	Sharon 2019: 31456290
711687	g.129249856T>C	c.499T>C	p.Cys167Arg	Missense	T>C	CBE	Likely pathogenic	.	Ziviello 2005: 15994872
816106	g.129249856T>C	c.499T>C	p.Cys167Arg	Missense	T>C	CBE	Pathogenic	.	Zampaglione 2020: 32037395
786540	g.129249857G>A	c.500G>A	p.Cys167Tyr	Missense	G>A	ABE	Likely pathogenic	.	Fernandez 2014: 25408095
786541	g.129249857G>A	c.500G>A	p.Cys167Tyr	Missense	G>A	ABE	Likely pathogenic	.	Fernandez 2014: 25408095
791493	g.129249857G>A	c.500G>A	p.Cys167Tyr	Missense	G>A	ABE	Likely pathogenic	.	Martin Merida 2018: 29847639
791494	g.129249857G>A	c.500G>A	p.Cys167Tyr	Missense	G>A	ABE	Likely pathogenic	.	Martin Merida 2018: 29847639
820289	g.129249858C>G	c.501C>G	p.Cys167Trp	Missense	C>G	GBE	Likely pathogenic	.	Weisschuh 2020: 32531858
820290	g.129249858C>G	c.501C>G	p.Cys167Trp	Missense	C>G	GBE	Likely pathogenic	.	Weisschuh 2020: 32531858
813218	g.129249859G>A	c.502G>A	p.Ala168Thr	Missense	G>A	ABE	Likely benign	.	González del Pozo 2011: 22164218
824650	g.129249859G>C	c.502G>C	p.Ala168Pro	Missense	G>C	GBE	Uncertain significance	.	Ma 2021: 33691693
824333	g.129249862G>C	c.505G>C	p.Ala169Pro	Missense	G>C	GBE	Pathogenic	.	Xiao 2021: 33598457
711742	g.129249866C>G	c.509C>G	p.Pro170Arg	Missense	C>G	GBE	Pathogenic	.	Sohocki 2001: 11139241
713390	g.129249866C>G	c.509C>G	p.Pro170Arg	Missense	C>G	GBE	Pathogenic	.	Carss 2017: 28041643
736456	g.129249866C>G	c.509C>G	p.Pro170Arg	Missense	C>G	GBE	Pathogenic	.	Sullivan 2006: 16799052
760322	g.129249866C>G	c.509C>G	p.Pro170Arg	Missense	C>G	GBE	Likely pathogenic	.	Ellingford 2016: 27208204
786542	g.129249866C>G	c.509C>G	p.Pro170Arg	Missense	C>G	GBE	Pathogenic	.	Fernandez 2014: 25408095
791495	g.129249866C>G	c.509C>G	p.Pro170Arg	Missense	C>G	GBE	Likely pathogenic	.	Martin Merida 2018: 29847639
821354	g.129249866C>G	c.509C>G	p.Pro170Arg	Missense	C>G	GBE	Likely pathogenic	.	Turro 2020: 32581362
685419	g.129249868C>T	c.511C>T	p.Pro171Ser	Missense	C>T	ABE	Likely pathogenic	.	Kimchi 2018: 29276052, Sharon 2019: 31456290
711743	g.129249868C>T	c.511C>T	p.Pro171Ser	Missense	C>T	ABE	Pathogenic	.	Sohocki 2001: 11139241
736457	g.129249868C>T	c.511C>T	p.Pro171Ser	Missense	C>T	ABE	Pathogenic	.	Sullivan 2006: 16799052
348239	g.129249869C>A	c.512C>A	p.Pro171Gln	Missense	C>A	.	Likely pathogenic	.	.
711744	g.129249869C>A	c.512C>A	p.Pro171Gln	Missense	C>A	.	Pathogenic	.	Sohocki 2001: 11139241
736458	g.129249869C>A	c.512C>A	p.Pro171Gln	Missense	C>A	.	Pathogenic	.	Sullivan 2006: 16799052
820596	g.129249869C>A	c.512C>A	p.Pro171Gln	Missense	C>A	.	Likely pathogenic	.	Weisschuh 2020: 32531858
829797	g.129249869C>A	c.512C>A	p.Pro171Gln	Missense	C>A	.	Likely pathogenic	.	Dockery 2017: 29099798
732751	g.129249869C>G	c.512C>G	p.Pro171Arg	Missense	C>G	GBE	Likely pathogenic	.	Stone 2017: 28559085
816061	g.129249869C>G	c.512C>G	p.Pro171Arg	Missense	C>G	GBE	Likely pathogenic	.	Zampaglione 2020: 32037395
826115	g.129249869C>G	c.512C>G	p.Pro171Arg	Missense	C>G	GBE	Likely pathogenic	.	Liu 2020: 33090715
713963	g.129249869C>T	c.512C>T	p.Pro171Leu	Missense	C>T	ABE	Likely pathogenic	.	Zhou 2018: 29453956
732808	g.129249869C>T	c.512C>T	p.Pro171Leu	Missense	C>T	ABE	Likely pathogenic	.	Stone 2017: 28559085
764881	g.129249869C>T	c.512C>T	p.Pro171Leu	Missense	C>T	ABE	Likely pathogenic	.	Weisschuh 2016: 26766544
765571	g.129249869C>T	c.512C>T	p.Pro171Leu	Missense	C>T	ABE	Pathogenic	.	Ge 2015: 26667666
786543	g.129249869C>T	c.512C>T	p.Pro171Leu	Missense	C>T	ABE	Pathogenic	.	Fernandez 2014: 25408095
791496	g.129249869C>T	c.512C>T	p.Pro171Leu	Missense	C>T	ABE	Likely pathogenic	.	Martin Merida 2018: 29847639
793763	g.129249869C>T	c.512C>T	p.Pro171Leu	Missense	C>T	ABE	Likely pathogenic	.	Zhou 2011: 21677794
794001	g.129249869C>T	c.512C>T	p.Pro171Leu	Missense	C>T	ABE	Pathogenic	.	Blanco Kelly 2012: 22736939
796937	g.129249869C>T	c.512C>T	p.Pro171Leu	Missense	C>T	ABE	Likely pathogenic	.	Sullivan 2013: 23950152
815940	g.129249869C>T	c.512C>T	p.Pro171Leu	Missense	C>T	ABE	Likely pathogenic	.	Zampaglione 2020: 32037395
820126	g.129249869C>T	c.512C>T	p.Pro171Leu	Missense	C>T	ABE	Likely pathogenic	.	Weisschuh 2020: 32531858
820127	g.129249869C>T	c.512C>T	p.Pro171Leu	Missense	C>T	ABE	Likely pathogenic	.	Weisschuh 2020: 32531858
824357	g.129249869C>T	c.512C>T	p.Pro171Leu	Missense	C>T	ABE	Pathogenic	.	Xiao 2021: 33598457
824678	g.129249869C>T	c.512C>T	p.Pro171Leu	Missense	C>T	ABE	Uncertain significance	.	Ma 2021: 33691693
294843	g.129249873C>T	c.516C>T	p.Leu172=	Synonymous	C>T	ABE	Benign	.	.
307077	g.129249876C>T	c.519C>T	p.Ala173=	Synonymous	C>T	ABE	Likely benign	.	.
711806	g.129249876C>T	c.519C>T	p.Ala173=	Synonymous	C>T	ABE	Likely benign	.	Sohocki 2001: 11139241
476246	g.129249877G>A	c.520G>A	p.Gly174Ser	Missense	G>A	ABE	Uncertain significance	rs527236103	Koyanagi 2019: 31213501
789700	g.129249877G>A	c.520G>A	p.Gly174Ser	Missense	G>A	ABE	Pathogenic	.	Jin 2008: 18310263
736060	g.129249884C>T	c.527C>T	p.Ser176Phe	Missense	C>T	ABE	Pathogenic	.	Huang 2018: 29641573
736077	g.129249884C>T	c.527C>T	p.Ser176Phe	Missense	C>T	ABE	Likely pathogenic	.	Huang 2018: 29641573
819852	g.129249884C>T	c.527C>T	p.Ser176Phe	Missense	C>T	ABE	Likely pathogenic	.	Weisschuh 2020: 32531858
819853	g.129249884C>T	c.527C>T	p.Ser176Phe	Missense	C>T	ABE	Likely pathogenic	.	Weisschuh 2020: 32531858
517837	g.129249892T>C	c.530+5T>C	.	Splice region	T>C	CBE	Benign	.	.
517838	g.129249892T>C	c.530+5T>C	.	Splice region	T>C	CBE	Uncertain significance	.	.
294845	g.129249907G>A	c.530+20G>A	.	Intronic	G>A	ABE	Benign	.	.
786544	g.129251092A>G	c.531-2A>G	.	Splice region	A>G	CBE	Pathogenic	.	Fernandez 2014: 25408095
791497	g.129251092A>G	c.531-2A>G	.	Splice region	A>G	CBE	Likely pathogenic	.	Martin Merida 2018: 29847639
815975	g.129251095T>C	c.532T>C	p.Tyr178His	Missense	T>C	CBE	Likely pathogenic	.	Zampaglione 2020: 32037395
736311	g.129251095T>G	c.532T>G	p.Tyr178Asp	Missense	T>G	.	Pathogenic	.	Van Cauwenbergh 2017: 28076437
820101	g.129251095T>G	c.532T>G	p.Tyr178Asp	Missense	T>G	.	Likely pathogenic	.	Weisschuh 2020: 32531858
820102	g.129251095T>G	c.532T>G	p.Tyr178Asp	Missense	T>G	.	Likely pathogenic	.	Weisschuh 2020: 32531858
783284	g.129251096A>G	c.533A>G	p.Tyr178Cys	Missense	A>G	CBE	Likely pathogenic	rs104893776	Yoon 2015: 26155838
786545	g.129251096A>G	c.533A>G	p.Tyr178Cys	Missense	A>G	CBE	Pathogenic	.	Fernandez 2014: 25408095
791498	g.129251096A>G	c.533A>G	p.Tyr178Cys	Missense	A>G	CBE	Likely pathogenic	.	Martin Merida 2018: 29847639
794002	g.129251096A>G	c.533A>G	p.Tyr178Cys	Missense	A>G	CBE	Pathogenic	.	Blanco Kelly 2012: 22736939
796847	g.129251096A>G	c.533A>G	p.Tyr178Cys	Missense	A>G	CBE	Likely pathogenic	rs104893776	Eisenberger 2013: 24265693
797776	g.129251096A>G	c.533A>G	p.Tyr178Cys	Missense	A>G	CBE	Pathogenic	.	Jespersgaar 2019: 30718709
811929	g.129251096A>G	c.533A>G	p.Tyr178Cys	Missense	A>G	CBE	Likely pathogenic	.	Hariri 2018: 31047384
812639	g.129251096A>G	c.533A>G	p.Tyr178Cys	Missense	A>G	CBE	Likely pathogenic	.	Wang 2019: 31106028
824369	g.129251096A>G	c.533A>G	p.Tyr178Cys	Missense	A>G	CBE	Pathogenic	.	Xiao 2021: 33598457
684564	g.129251098A>T	c.535A>T	p.Ile179Phe	Missense	A>T	.	Likely pathogenic	.	Holtan 2020: 31429209
816101	g.129251101C>A	c.538C>A	p.Pro180Thr	Missense	C>A	.	Likely pathogenic	.	Zampaglione 2020: 32037395
711760	g.129251101C>G	c.538C>G	p.Pro180Ala	Missense	C>G	GBE	Pathogenic	.	Sohocki 2001: 11139241
60186	g.129251101C>T	c.538C>T	p.Pro180Ser	Missense	C>T	ABE	Likely pathogenic	.	Neveling 2012: 22334370
827160	g.129251101C>T	c.538C>T	p.Pro180Ser	Missense	C>T	ABE	Pathogenic	.	Colombo 2020: 33576794
791201	g.129251102C>G	c.539C>G	p.Pro180Arg	Missense	C>G	GBE	Likely pathogenic	.	.
829980	g.129251102C>T	c.539C>T	p.Pro180Leu	Missense	C>T	ABE	Uncertain significance	.	Numa 2020: 33247286
345197	g.129251104G>A	c.541G>A	p.Glu181Lys	Missense	G>A	ABE	Pathogenic	.	.
476247	g.129251104G>A	c.541G>A	p.Glu181Lys	Missense	G>A	ABE	Pathogenic	.	Koyanagi 2019: 31213501
685420	g.129251104G>A	c.541G>A	p.Glu181Lys	Missense	G>A	ABE	Likely pathogenic	.	Sharon 2019: 31456290
711745	g.129251104G>A	c.541G>A	p.Glu181Lys	Missense	G>A	ABE	Pathogenic	.	Sohocki 2001: 11139241
711746	g.129251104G>A	c.541G>A	p.Glu181Lys	Missense	G>A	ABE	Pathogenic	.	Sohocki 2001: 11139241
713428	g.129251104G>A	c.541G>A	p.Glu181Lys	Missense	G>A	ABE	Pathogenic	.	Carss 2017: 28041643
731486	g.129251104G>A	c.541G>A	p.Glu181Lys	Missense	G>A	ABE	Pathogenic	.	Avela 2018: 29068140
735653	g.129251104G>A	c.541G>A	p.Glu181Lys	Missense	G>A	ABE	Pathogenic	.	Haer Wigman 2017: 28224992
736459	g.129251104G>A	c.541G>A	p.Glu181Lys	Missense	G>A	ABE	Pathogenic	.	Sullivan 2006: 16799052
759597	g.129251104G>A	c.541G>A	p.Glu181Lys	Missense	G>A	ABE	Pathogenic	.	Carrigan 2016: 27624628
760300	g.129251104G>A	c.541G>A	p.Glu181Lys	Missense	G>A	ABE	Likely pathogenic	.	Ellingford 2016: 27208204
765514	g.129251104G>A	c.541G>A	p.Glu181Lys	Missense	G>A	ABE	Pathogenic	.	Coussa 2015: 26720483
765515	g.129251104G>A	c.541G>A	p.Glu181Lys	Missense	G>A	ABE	Pathogenic	.	Coussa 2015: 26720483
784170	g.129251104G>A	c.541G>A	p.Glu181Lys	Missense	G>A	ABE	Pathogenic	.	Xu 2014: 24938718
784171	g.129251104G>A	c.541G>A	p.Glu181Lys	Missense	G>A	ABE	Pathogenic	.	Xu 2014: 24938718
786546	g.129251104G>A	c.541G>A	p.Glu181Lys	Missense	G>A	ABE	Pathogenic	.	Fernandez 2014: 25408095
791499	g.129251104G>A	c.541G>A	p.Glu181Lys	Missense	G>A	ABE	Likely pathogenic	.	Martin Merida 2018: 29847639
791500	g.129251104G>A	c.541G>A	p.Glu181Lys	Missense	G>A	ABE	Likely pathogenic	.	Martin Merida 2018: 29847639
794003	g.129251104G>A	c.541G>A	p.Glu181Lys	Missense	G>A	ABE	Pathogenic	.	Blanco Kelly 2012: 22736939
794265	g.129251104G>A	c.541G>A	p.Glu181Lys	Missense	G>A	ABE	Uncertain significance	.	.
794266	g.129251104G>A	c.541G>A	p.Glu181Lys	Missense	G>A	ABE	Uncertain significance	.	.
794908	g.129251104G>A	c.541G>A	p.Glu181Lys	Missense	G>A	ABE	Pathogenic	.	Bunge 1993: 08406457
796719	g.129251104G>A	c.541G>A	p.Glu181Lys	Missense	G>A	ABE	Pathogenic	.	Eisenberger 2013: 24265693
796938	g.129251104G>A	c.541G>A	p.Glu181Lys	Missense	G>A	ABE	Likely pathogenic	.	Sullivan 2013: 23950152
797113	g.129251104G>A	c.541G>A	p.Glu181Lys	Missense	G>A	ABE	Pathogenic	rs775557680	Birtel 2018: 30543658
797775	g.129251104G>A	c.541G>A	p.Glu181Lys	Missense	G>A	ABE	Pathogenic	.	Jespersgaar 2019: 30718709
816701	g.129251104G>A	c.541G>A	p.Glu181Lys	Missense	G>A	ABE	Likely pathogenic	.	Jauregui 2020: 32098976
819801	g.129251104G>A	c.541G>A	p.Glu181Lys	Missense	G>A	ABE	Likely pathogenic	.	Weisschuh 2020: 32531858
819802	g.129251104G>A	c.541G>A	p.Glu181Lys	Missense	G>A	ABE	Likely pathogenic	.	Weisschuh 2020: 32531858
821356	g.129251104G>A	c.541G>A	p.Glu181Lys	Missense	G>A	ABE	Likely pathogenic	.	Turro 2020: 32581362
786312	g.129251107G>A	c.544G>A	p.Gly182Ser	Missense	G>A	ABE	Pathogenic	.	Méndez Vidal 2014: 25494902
786547	g.129251107G>A	c.544G>A	p.Gly182Ser	Missense	G>A	ABE	Pathogenic	.	Fernandez 2014: 25408095
786548	g.129251107G>A	c.544G>A	p.Gly182Ser	Missense	G>A	ABE	Pathogenic	.	Fernandez 2014: 25408095
791501	g.129251107G>A	c.544G>A	p.Gly182Ser	Missense	G>A	ABE	Likely pathogenic	.	Martin Merida 2018: 29847639
791502	g.129251107G>A	c.544G>A	p.Gly182Ser	Missense	G>A	ABE	Likely pathogenic	.	Martin Merida 2018: 29847639
791503	g.129251107G>A	c.544G>A	p.Gly182Ser	Missense	G>A	ABE	Likely pathogenic	.	Martin Merida 2018: 29847639
794004	g.129251107G>A	c.544G>A	p.Gly182Ser	Missense	G>A	ABE	Pathogenic	.	Blanco Kelly 2012: 22736939
786506	g.129251108G>T	c.545G>T	p.Gly182Val	Missense	G>T	.	Likely pathogenic	.	Pierrottet 2014: 25366773
786549	g.129251108G>T	c.545G>T	p.Gly182Val	Missense	G>T	.	Likely pathogenic	.	Fernandez 2014: 25408095
791504	g.129251108G>T	c.545G>T	p.Gly182Val	Missense	G>T	.	Likely pathogenic	.	Martin Merida 2018: 29847639
827168	g.129251108G>T	c.545G>T	p.Gly182Val	Missense	G>T	.	Pathogenic	.	Colombo 2020: 33576794
685421	g.129251111_129251201dup	c.548_638dup	p.Ile214Alafs*147	Indel	.	.	Pathogenic	.	Sharon 2019: 31456290
824621	g.129251111T>C	c.548T>C	p.Leu183Pro	Missense	T>C	CBE	Uncertain significance	.	Verdina 2021: 33688152
824410	g.129251111T>G	c.548T>G	p.Leu183Arg	Missense	T>G	.	Pathogenic	.	Xiao 2021: 33598457
684565	g.129251114A>C	c.551A>C	p.Gln184Pro	Missense	A>C	.	Likely pathogenic	.	Holtan 2020: 31429209
711747	g.129251116T>C	c.553T>C	p.Cys185Arg	Missense	T>C	CBE	Pathogenic	.	Sohocki 2001: 11139241
711748	g.129251116T>C	c.553T>C	p.Cys185Arg	Missense	T>C	CBE	Pathogenic	.	Sohocki 2001: 11139241
765516	g.129251116T>C	c.553T>C	p.Cys185Arg	Missense	T>C	CBE	Pathogenic	.	Coussa 2015: 26720483
765517	g.129251116T>C	c.553T>C	p.Cys185Arg	Missense	T>C	CBE	Pathogenic	.	Coussa 2015: 26720483
827162	g.129251116T>C	c.553T>C	p.Cys185Arg	Missense	T>C	CBE	Pathogenic	rs1236550448	Colombo 2020: 33576794
786550	g.129251119T>C	c.556T>C	p.Ser186Pro	Missense	T>C	CBE	Pathogenic	.	Fernandez 2014: 25408095
791505	g.129251119T>C	c.556T>C	p.Ser186Pro	Missense	T>C	CBE	Likely pathogenic	.	Martin Merida 2018: 29847639
710253	g.129251120C>G	c.557C>G	p.Ser186Trp	Missense	C>G	GBE	Pathogenic	.	Zenteno 2020: 31736247
790887	g.129251120C>G	c.557C>G	p.Ser186Trp	Missense	C>G	GBE	Likely pathogenic	.	Matias Florentino 2009: 19958124
820170	g.129251120C>G	c.557C>G	p.Ser186Trp	Missense	C>G	GBE	Likely pathogenic	.	Weisschuh 2020: 32531858
820171	g.129251120C>G	c.557C>G	p.Ser186Trp	Missense	C>G	GBE	Likely pathogenic	.	Weisschuh 2020: 32531858
824409	g.129251120C>G	c.557C>G	p.Ser186Trp	Missense	C>G	GBE	Pathogenic	.	Xiao 2021: 33598457
711807	g.129251121G>A	c.558G>A	p.Ser186=	Synonymous	G>A	ABE	Likely benign	.	Sohocki 2001: 11139241
827164	g.129251122T>A	c.559T>A	p.Cys187Ser	Missense	T>A	.	Pathogenic	.	Colombo 2020: 33576794
685422	g.129251123G>A	c.560G>A	p.Cys187Tyr	Missense	G>A	ABE	Likely pathogenic	.	Kimchi 2018: 29276052, Sharon 2019: 31456290
736460	g.129251123G>A	c.560G>A	p.Cys187Tyr	Missense	G>A	ABE	Pathogenic	.	Sullivan 2006: 16799052
476248	g.129251123G>C	c.560G>C	p.Cys187Ser	Missense	G>C	GBE	Uncertain significance	.	Koyanagi 2019: 31213501
624955	g.129251123G>T	c.560G>T	p.Cys187Phe	Missense	G>T	.	Likely pathogenic	.	Karali 2019: 31877679
732565	g.129251124T>G	c.561T>G	p.Cys187Trp	Missense	T>G	.	Pathogenic	.	Wang 2017: 28838317
476249	g.129251125G>A	c.562G>A	p.Gly188Arg	Missense	G>A	ABE	Pathogenic	rs527236100	Koyanagi 2019: 31213501
786551	g.129251125G>A	c.562G>A	p.Gly188Arg	Missense	G>A	ABE	Pathogenic	.	Fernandez 2014: 25408095
788091	g.129251125G>A	c.562G>A	p.Gly188Arg	Missense	G>A	ABE	Pathogenic	.	Oishi 2014: 25324289
790439	g.129251125G>A	c.562G>A	p.Gly188Arg	Missense	G>A	ABE	Likely pathogenic	.	Wang 2014: 25097241
791506	g.129251125G>A	c.562G>A	p.Gly188Arg	Missense	G>A	ABE	Likely pathogenic	.	Martin Merida 2018: 29847639
794909	g.129251125G>A	c.562G>A	p.Gly188Arg	Missense	G>A	ABE	Pathogenic	.	Bunge 1993: 08406457
732838	g.129251126G>A	c.563G>A	p.Gly188Glu	Missense	G>A	ABE	Likely pathogenic	.	Stone 2017: 28559085
736312	g.129251126G>A	c.563G>A	p.Gly188Glu	Missense	G>A	ABE	Pathogenic	.	Van Cauwenbergh 2017: 28076437
796939	g.129251126G>A	c.563G>A	p.Gly188Glu	Missense	G>A	ABE	Likely pathogenic	.	Sullivan 2013: 23950152
294846	g.129251130C>T	c.567C>T	p.Ile189=	Synonymous	C>T	ABE	Benign	.	.
476250	g.129251131G>A	c.568G>A	p.Asp190Asn	Missense	G>A	ABE	Pathogenic	rs104893779	Koyanagi 2019: 31213501
517839	g.129251131G>A	c.568G>A	p.Asp190Asn	Missense	G>A	ABE	Pathogenic	.	.
517840	g.129251131G>A	c.568G>A	p.Asp190Asn	Missense	G>A	ABE	Pathogenic	.	.
711749	g.129251131G>A	c.568G>A	p.Asp190Asn	Missense	G>A	ABE	Pathogenic	.	Sohocki 2001: 11139241
732440	g.129251131G>A	c.568G>A	p.Asp190Asn	Missense	G>A	ABE	Pathogenic	.	Costa 2017: 28912962
736461	g.129251131G>A	c.568G>A	p.Asp190Asn	Missense	G>A	ABE	Pathogenic	.	Sullivan 2006: 16799052
736505	g.129251131G>A	c.568G>A	p.Asp190Asn	Missense	G>A	ABE	Pathogenic	.	Ezquerra Inchausti 2017: 28045043
760259	g.129251131G>A	c.568G>A	p.Asp190Asn	Missense	G>A	ABE	Likely pathogenic	.	Ellingford 2016: 27208204
794924	g.129251131G>A	c.568G>A	p.Asp190Asn	Missense	G>A	ABE	Likely pathogenic	.	Kim 2012: 23049240
800970	g.129251131G>A	c.568G>A	p.Asp190Asn	Missense	G>A	ABE	Pathogenic	.	.
816685	g.129251131G>A	c.568G>A	p.Asp190Asn	Missense	G>A	ABE	Likely pathogenic	.	Jauregui 2020: 32098976
824617	g.129251131G>A	c.568G>A	p.Asp190Asn	Missense	G>A	ABE	Pathogenic	.	Verdina 2021: 33688152
824618	g.129251131G>A	c.568G>A	p.Asp190Asn	Missense	G>A	ABE	Pathogenic	.	Verdina 2021: 33688152
824619	g.129251131G>A	c.568G>A	p.Asp190Asn	Missense	G>A	ABE	Pathogenic	.	Verdina 2021: 33688152
824620	g.129251131G>A	c.568G>A	p.Asp190Asn	Missense	G>A	ABE	Pathogenic	.	Verdina 2021: 33688152
824622	g.129251131G>A	c.568G>A	p.Asp190Asn	Missense	G>A	ABE	Pathogenic	.	Verdina 2021: 33688152
824623	g.129251131G>A	c.568G>A	p.Asp190Asn	Missense	G>A	ABE	Pathogenic	.	Verdina 2021: 33688152
824624	g.129251131G>A	c.568G>A	p.Asp190Asn	Missense	G>A	ABE	Pathogenic	.	Verdina 2021: 33688152
824625	g.129251131G>A	c.568G>A	p.Asp190Asn	Missense	G>A	ABE	Pathogenic	.	Verdina 2021: 33688152
824626	g.129251131G>A	c.568G>A	p.Asp190Asn	Missense	G>A	ABE	Pathogenic	.	Verdina 2021: 33688152
829063	g.129251131G>A	c.568G>A	p.Asp190Asn	Missense	G>A	ABE	Likely pathogenic	.	Georgiou 2021: 32795431
829064	g.129251131G>A	c.568G>A	p.Asp190Asn	Missense	G>A	ABE	Likely pathogenic	.	Georgiou 2021: 32795431
829067	g.129251131G>A	c.568G>A	p.Asp190Asn	Missense	G>A	ABE	Likely pathogenic	.	Georgiou 2021: 32795431
684566	g.129251131G>C	c.568G>C	p.Asp190His	Missense	G>C	GBE	Likely pathogenic	.	Holtan 2020: 31429209
343977	g.129251131G>T	c.568G>T	p.Asp190Tyr	Missense	G>T	.	Pathogenic	.	.
713426	g.129251131G>T	c.568G>T	p.Asp190Tyr	Missense	G>T	.	Pathogenic	.	Carss 2017: 28041643
713512	g.129251131G>T	c.568G>T	p.Asp190Tyr	Missense	G>T	.	Pathogenic	.	Carss 2017: 28041643
736211	g.129251131G>T	c.568G>T	p.Asp190Tyr	Missense	G>T	.	Pathogenic	.	Bernardis 2016: 28127548
786552	g.129251131G>T	c.568G>T	p.Asp190Tyr	Missense	G>T	.	Pathogenic	.	Fernandez 2014: 25408095
786553	g.129251131G>T	c.568G>T	p.Asp190Tyr	Missense	G>T	.	Pathogenic	.	Fernandez 2014: 25408095
791507	g.129251131G>T	c.568G>T	p.Asp190Tyr	Missense	G>T	.	Likely pathogenic	.	Martin Merida 2018: 29847639
791508	g.129251131G>T	c.568G>T	p.Asp190Tyr	Missense	G>T	.	Likely pathogenic	.	Martin Merida 2018: 29847639
794005	g.129251131G>T	c.568G>T	p.Asp190Tyr	Missense	G>T	.	Pathogenic	.	Blanco Kelly 2012: 22736939
821355	g.129251131G>T	c.568G>T	p.Asp190Tyr	Missense	G>T	.	Likely pathogenic	.	Turro 2020: 32581362
821358	g.129251131G>T	c.568G>T	p.Asp190Tyr	Missense	G>T	.	Likely pathogenic	.	Turro 2020: 32581362
255429	g.129251132A>G	c.569A>G	p.Asp190Gly	Missense	A>G	CBE	Pathogenic	.	.
343976	g.129251132A>G	c.569A>G	p.Asp190Gly	Missense	A>G	CBE	Likely pathogenic	.	.
794910	g.129251132A>G	c.569A>G	p.Asp190Gly	Missense	A>G	CBE	Pathogenic	.	Bunge 1993: 08406457
795926	g.129251135A>G	c.572A>G	p.Tyr191Cys	Missense	A>G	CBE	Pathogenic	.	Schorderet 2013: 23484092
732543	g.129251137dup	c.574dup	p.Tyr192Leufs*139	Indel	.	.	Pathogenic	.	Wang 2017: 28838317
732610	g.129251137dup	c.574dup	p.Tyr192Leufs*139	Indel	.	.	Pathogenic	.	Wang 2017: 28838317
476251	g.129251141C>A	c.578C>A	p.Thr193Lys	Missense	C>A	.	Uncertain significance	rs373974298	Koyanagi 2019: 31213501
476252	g.129251141C>T	c.578C>T	p.Thr193Met	Missense	C>T	ABE	Uncertain significance	rs373974298	Koyanagi 2019: 31213501
688930	g.129251141C>T	c.578C>T	p.Thr193Met	Missense	C>T	ABE	Uncertain significance	.	.
736113	g.129251163C>G	c.600C>G	p.Asn200Lys	Missense	C>G	GBE	Likely pathogenic	.	Huang 2018: 29641573
736154	g.129251171T>C	c.608T>C	p.Phe203Ser	Missense	T>C	CBE	Likely pathogenic	.	Huang 2018: 29641573
347772	g.129251183T>G	c.620T>G	p.Met207Arg	Missense	T>G	.	Pathogenic	.	.
711750	g.129251183T>G	c.620T>G	p.Met207Arg	Missense	T>G	.	Pathogenic	.	Sohocki 2001: 11139241
790131	g.129251188G>A	c.625G>A	p.Val209Met	Missense	G>A	ABE	Benign	.	Lim 2009: 19506198
787655	g.129251191G>T	c.628G>T	p.Val210Phe	Missense	G>T	.	Likely pathogenic	.	Huang 2015: 25356976
828936	g.129251191G>T	c.628G>T	p.Val210Phe	Missense	G>T	.	Likely pathogenic	.	Chen 2021: 43360855
816693	g.129251195A>C	c.632A>C	p.His211Pro	Missense	A>C	.	Likely pathogenic	.	Jauregui 2020: 32098976
711752	g.129251195A>G	c.632A>G	p.His211Arg	Missense	A>G	CBE	Pathogenic	.	Sohocki 2001: 11139241
736462	g.129251195A>G	c.632A>G	p.His211Arg	Missense	A>G	CBE	Pathogenic	.	Sullivan 2006: 16799052
784172	g.129251195A>G	c.632A>G	p.His211Arg	Missense	A>G	CBE	Pathogenic	.	Xu 2014: 24938718
820545	g.129251195A>G	c.632A>G	p.His211Arg	Missense	A>G	CBE	Likely pathogenic	.	Weisschuh 2020: 32531858
820579	g.129251195A>G	c.632A>G	p.His211Arg	Missense	A>G	CBE	Likely pathogenic	.	Weisschuh 2020: 32531858
765638	g.129251195A>T	c.632A>T	p.His211Leu	Missense	A>T	.	Likely pathogenic	.	Yang 2015: 26496393
824344	g.129251195A>T	c.632A>T	p.His211Leu	Missense	A>T	.	Pathogenic	.	Xiao 2021: 33598457
60187	g.129251204T>A	c.641T>A	p.Ile214Asn	Missense	T>A	.	Likely pathogenic	.	Neveling 2012: 22334370
786554	g.129251207C>T	c.644C>T	p.Pro215Leu	Missense	C>T	ABE	Pathogenic	.	Fernandez 2014: 25408095
791509	g.129251207C>T	c.644C>T	p.Pro215Leu	Missense	C>T	ABE	Likely pathogenic	.	Martin Merida 2018: 29847639
814964	g.129251207C>T	c.644C>T	p.Pro215Leu	Missense	C>T	ABE	Likely pathogenic	.	Birtel 2020: 32013026
820262	g.129251207C>T	c.644C>T	p.Pro215Leu	Missense	C>T	ABE	Likely pathogenic	.	Weisschuh 2020: 32531858
820281	g.129251207C>T	c.644C>T	p.Pro215Leu	Missense	C>T	ABE	Likely pathogenic	.	Weisschuh 2020: 32531858
820282	g.129251207C>T	c.644C>T	p.Pro215Leu	Missense	C>T	ABE	Likely pathogenic	.	Weisschuh 2020: 32531858
820302	g.129251207C>T	c.644C>T	p.Pro215Leu	Missense	C>T	ABE	Likely pathogenic	.	Weisschuh 2020: 32531858
796940	g.129251210T>A	c.647T>A	p.Met216Lys	Missense	T>A	.	Likely pathogenic	.	Sullivan 2013: 23950152
819983	g.129251210T>A	c.647T>A	p.Met216Lys	Missense	T>A	.	Likely pathogenic	.	Weisschuh 2020: 32531858
759981	g.129251222T>G	c.659T>G	p.Phe220Cys	Missense	T>G	.	Uncertain significance	.	Tiwari 2016: 27353947
764169	g.129251222T>G	c.659T>G	p.Phe220Cys	Missense	T>G	.	Likely pathogenic	.	.
794911	g.129251222T>G	c.659T>G	p.Phe220Cys	Missense	T>G	.	Pathogenic	.	Bunge 1993: 08406457
794912	g.129251227T>C	c.664T>C	p.Cys222Arg	Missense	T>C	CBE	Pathogenic	.	Bunge 1993: 08406457
765485	g.129251234G>A	c.671G>A	p.Gly224Glu	Missense	G>A	ABE	Likely pathogenic	.	Sun 2015: 26747767
3895	g.129251263C>T	c.696+4C>T	.	Splice region	C>T	ABE	Uncertain significance	.	.
307078	g.129251263C>T	c.696+4C>T	.	Splice region	C>T	ABE	Benign	.	.
476253	g.129251263C>T	c.696+4C>T	.	Splice region	C>T	ABE	Benign	rs56340615	Koyanagi 2019: 31213501
477465	g.129251263C>T	c.696+4C>T	.	Splice region	C>T	ABE	Benign	rs56340615	Koyanagi 2019: 31213501
797005	g.129251263C>T	c.696+4C>T	.	Splice region	C>T	ABE	Benign	.	Ma 2013: 23991373
307079	g.129251264G>A	c.696+5G>A	.	Splice region	G>A	ABE	Uncertain significance	.	.
517841	g.129251264G>C	c.696+5G>C	.	Splice region	G>C	GBE	Benign	.	.
517842	g.129251264G>C	c.696+5G>C	.	Splice region	G>C	GBE	Uncertain significance	.	.
517843	g.129251264G>C	c.696+5G>C	.	Splice region	G>C	GBE	Uncertain significance	.	.
790402	g.129251365G>A	c.697-11G>A	.	Intronic	G>A	ABE	Likely pathogenic	.	Wang 2014: 25097241
811772	g.129251424G>T	c.745G>T	p.Glu249Ter	Nonsense	G>T	.	Pathogenic	.	Stanwyck 2019: 31193260
759596	g.129251433dup	c.754dup	p.Arg252Profs*79	Indel	.	.	Pathogenic	.	Carrigan 2016: 27624628
517844	g.129251434G>C	c.755G>C	p.Arg252Pro	Missense	G>C	GBE	Uncertain significance	.	.
795928	g.129251434G>C	c.755G>C	p.Arg252Pro	Missense	G>C	GBE	Uncertain significance	.	Schorderet 2013: 23484092
798483	g.129251438G>C	c.759G>C	p.Met253Ile	Missense	G>C	GBE	Likely pathogenic	.	Mezer 2006: 16767206
307080	g.129251438G>T	c.759G>T	p.Met253Ile	Missense	G>T	.	Likely pathogenic	.	.
517845	g.129251438G>T	c.759G>T	p.Met253Ile	Missense	G>T	.	Uncertain significance	.	.
785397	g.129251438G>T	c.759G>T	p.Met253Ile	Missense	G>T	.	Pathogenic	.	Van Huet 2015: 25999674
793738	g.129251438G>T	c.759G>T	p.Met253Ile	Missense	G>T	.	Likely pathogenic	.	Collin 2011: 21217109
688931	g.129251447_129251449del	c.768_770del	p.Ile256del	Indel	.	.	Likely pathogenic	.	.
736313	g.129251447_129251449del	c.768_770del	p.Ile256del	Indel	.	.	Pathogenic	.	Van Cauwenbergh 2017: 28076437
794913	g.129251447_129251449del	c.768_770del	p.Ile256del	Indel	.	.	Pathogenic	.	Bunge 1993: 08406457
819435	g.129251447_129251449del	c.768_770del	p.Ile256del	Indel	.	.	Likely pathogenic	.	Weisschuh 2020: 32531858
733214	g.129251471_129251473del	c.792_794del	p.Cys264del	Indel	.	.	Likely pathogenic	.	Stone 2017: 28559085
685423	g.129251479C>T	c.800C>T	p.Pro267Leu	Missense	C>T	ABE	Likely pathogenic	.	Sharon 2019: 31456290
736463	g.129251479C>T	c.800C>T	p.Pro267Leu	Missense	C>T	ABE	Pathogenic	.	Sullivan 2006: 16799052
760342	g.129251479C>T	c.800C>T	p.Pro267Leu	Missense	C>T	ABE	Likely pathogenic	.	Ellingford 2016: 27208204
816691	g.129251479C>T	c.800C>T	p.Pro267Leu	Missense	C>T	ABE	Likely pathogenic	.	Jauregui 2020: 32098976
765524	g.129251488G>T	c.809G>T	p.Ser270Ile	Missense	G>T	.	Likely pathogenic	.	Coussa 2015: 26720483
711753	g.129251489C>A	c.810C>A	p.Ser270Arg	Missense	C>A	.	Pathogenic	.	Sohocki 2001: 11139241
736470	g.129251489C>A	c.810C>A	p.Ser270Arg	Missense	C>A	.	Likely pathogenic	.	Sullivan 2006: 16799052
797795	g.129251489C>A	c.810C>A	p.Ser270Arg	Missense	C>A	.	Pathogenic	.	Jespersgaar 2019: 30718709
719179	g.129251490G>A	c.811G>A	p.Val271Met	Missense	G>A	ABE	Uncertain significance	.	.
476254	g.129251515A>C	c.836A>C	p.Gln279Pro	Missense	A>C	.	Uncertain significance	.	Koyanagi 2019: 31213501
815554	g.129251529G>T	c.850G>T	p.Gly284Cys	Missense	G>T	.	Uncertain significance	.	Rodriguez Munoz 2020: 32036094
794370	g.129251530G>A	c.851G>A	p.Gly284Asp	Missense	G>A	ABE	Likely pathogenic	.	Wang 2018: 30029497
786555	g.129251544A>C	c.865A>C	p.Thr289Pro	Missense	A>C	.	Pathogenic	.	Fernandez 2014: 25408095
791510	g.129251544A>C	c.865A>C	p.Thr289Pro	Missense	A>C	.	Likely pathogenic	.	Martin Merida 2018: 29847639
476255	g.129251548T>A	c.869T>A	p.Ile290Asn	Missense	T>A	.	Uncertain significance	.	Koyanagi 2019: 31213501
735823	g.129251551C>G	c.872C>G	p.Pro291Arg	Missense	C>G	GBE	Likely pathogenic	.	Riera 2017: 28181551
764880	g.129251553G>A	c.874G>A	p.Ala292Thr	Missense	G>A	ABE	Likely pathogenic	.	Weisschuh 2016: 26766544
500662	g.129251554C>A	c.875C>A	p.Ala292Glu	Missense	C>A	.	Pathogenic	rs104893789	Dryja 1993: 08358437
790157	g.129251554C>A	c.875C>A	p.Ala292Glu	Missense	C>A	.	.	.	Zeitz 2009: 19578023
790158	g.129251563C>T	c.884C>T	p.Ala295Val	Missense	C>T	ABE	.	.	Zeitz 2009: 19578023, Zeitz 2008: 18487375
732840	g.129251565A>G	c.886A>G	p.Lys296Glu	Missense	A>G	CBE	Likely pathogenic	.	Stone 2017: 28559085
794914	g.129251565A>G	c.886A>G	p.Lys296Glu	Missense	A>G	CBE	Pathogenic	.	Bunge 1993: 08406457
824368	g.129251565A>G	c.886A>G	p.Lys296Glu	Missense	A>G	CBE	Pathogenic	.	Xiao 2021: 33598457
789848	g.129251567G>C	c.888G>C	p.Lys296Asn	Missense	G>C	GBE	Likely pathogenic	.	Avela 2019: 31087526
711754	g.129251567G>T	c.888G>T	p.Lys296Asn	Missense	G>T	.	Pathogenic	.	Sohocki 2001: 11139241
794934	g.129251567G>T	c.888G>T	p.Lys296Asn	Missense	G>T	.	.	.	Kim 2012: 23049240
307082	g.129251570C>T	c.891C>T	p.Ser297=	Synonymous	C>T	ABE	Likely benign	.	.
711808	g.129251570C>T	c.891C>T	p.Ser297=	Synonymous	C>T	ABE	Likely benign	.	Sohocki 2001: 11139241
790132	g.129251570C>T	c.891C>T	p.Ser297=	Synonymous	C>T	ABE	Benign	.	Lim 2009: 19506198
813189	g.129251570C>T	c.891C>T	p.Ser197=	Synonymous	C>T	ABE	Likely pathogenic	.	González del Pozo 2011: 22164218
713997	g.129251574G>A	c.895G>A	p.Ala299Thr	Missense	G>A	ABE	Uncertain significance	.	Zhou 2018: 29453956
793802	g.129251574G>A	c.895G>A	p.Ala299Thr	Missense	G>A	ABE	Likely pathogenic	.	Zhou 2011: 21677794
790133	g.129251574G>T	c.895G>T	p.Ala299Ser	Missense	G>T	.	Benign	.	Lim 2009: 19506198
827157	g.129251586_129251590delinsGC	c.907_911delinsGC	p.Pro303_Val304delinsAla	Indel	.	.	Pathogenic	.	Colombo 2020: 33576794
797778	g.129251587C>G	c.908C>G	p.Pro303Arg	Missense	C>G	GBE	Likely pathogenic	.	Jespersgaar 2019: 30718709
736314	g.129251590T>A	c.911T>A	p.Val304Asp	Missense	T>A	.	Uncertain significance	.	Van Cauwenbergh 2017: 28076437
688932	g.129251592A>C	c.913A>C	p.Ile305Leu	Missense	A>C	.	Uncertain significance	.	.
790553	g.129251592A>C	c.913A>C	p.Ile305Leu	Missense	A>C	.	Uncertain significance	rs199701338	Wang 2014: 25097241
828903	g.129251605T>A	c.926T>A	p.Met309Lys	Missense	T>A	.	Likely pathogenic	.	Chen 2021: 43360855
732747	g.129251613C>T	c.934C>T	p.Gln312Ter	Nonsense	C>T	ABE	Likely pathogenic	.	Stone 2017: 28559085
732748	g.129251613C>T	c.934C>T	p.Gln312Ter	Nonsense	C>T	ABE	Likely pathogenic	.	Stone 2017: 28559085
797793	g.129251613C>T	c.934C>T	p.Gln312Ter	Nonsense	C>T	ABE	Likely pathogenic	.	Jespersgaar 2019: 30718709
732566	g.129251616G>T	c.936+1G>T	.	Splice region	G>T	.	Uncertain significance	.	Wang 2017: 28838317
732624	g.129251616G>T	c.936+1G>T	.	Splice region	G>T	.	Pathogenic	.	Wang 2017: 28838317
786442	g.129251616G>T	c.936+1G>T	.	Splice region	G>T	.	Pathogenic	.	Consugar 2015: 25412400
790432	g.129251616G>T	c.936+1G>T	.	Splice region	G>T	.	Likely pathogenic	.	Wang 2014: 25097241
791564	g.129251762_129252589del	c.936+147_*28del	.	Indel	.	.	Likely pathogenic	.	Martin Merida 2018: 29847639
816684	g.129252424_129252432del	c.937-27_937-19del	.	Indel	.	.	Likely pathogenic	.	Jauregui 2020: 32098976
810856	g.129252428G>A	c.937-23G>A	.	Intronic	G>A	ABE	Pathogenic	rs2071092	Anasagasti 2013: 24416769
676817	g.129252445T>A	c.937-6T>A	.	Intronic	T>A	.	Uncertain significance	.	.
719180	g.129252445T>A	c.937-6T>A	.	Intronic	T>A	.	Uncertain significance	.	.
255677	g.129252449A>C	c.937-2A>C	.	Splice region	A>C	.	Pathogenic	.	.
350877	g.129252449A>C	c.937-2A>C	.	Splice region	A>C	.	Likely pathogenic	.	.
788361	g.129252449A>G	c.937-2A>G	.	Splice region	A>G	CBE	Uncertain significance	.	Katagiri 2014: 25268133
736464	g.129252450G>A	c.937-1G>A	.	Splice region	G>A	ABE	Pathogenic	.	Sullivan 2006: 16799052
794089	g.129252450G>A	c.937-1G>A	.	Splice region	G>A	ABE	Uncertain significance	.	.
736503	g.129252450G>T	c.937-1G>T	.	Splice region	G>T	.	Pathogenic	.	Ezquerra Inchausti 2017: 28045043
736506	g.129252450G>T	c.937-1G>T	.	Splice region	G>T	.	Pathogenic	.	Ezquerra Inchausti 2017: 28045043
796831	g.129252450G>T	c.937-1G>T	.	Splice region	G>T	.	Pathogenic	.	Eisenberger 2013: 24265693
797112	g.129252450G>T	c.937-1G>T	.	Splice region	G>T	.	Pathogenic	.	Birtel 2018: 30543658
810860	g.129252450G>T	c.937-1G>T	.	Splice region	G>T	.	Likely pathogenic	.	Anasagasti 2013: 24416769
829060	g.129252450G>T	c.937-1G>T	.	Splice region	G>T	.	Likely pathogenic	.	Georgiou 2021: 32795431
342610	g.129252455G>A	c.941G>A	p.Arg314Gln	Missense	G>A	ABE	Uncertain significance	.	.
476256	g.129252455G>A	c.941G>A	p.Arg314Gln	Missense	G>A	ABE	Uncertain significance	rs753609310	Koyanagi 2019: 31213501
676818	g.129252455G>A	c.941G>A	p.Arg314Gln	Missense	G>A	ABE	Uncertain significance	.	.
816681	g.129252460del	c.946del	p.Cys316Alafs*44	Indel	.	.	Likely pathogenic	.	Jauregui 2020: 32098976
476257	g.129252462C>A	c.948C>A	p.Cys316Ter	Nonsense	C>A	.	Pathogenic	.	Koyanagi 2019: 31213501
711761	g.129252467_129252469del	c.953_955del	p.Leu318_Thr319delinsPro	Indel	.	.	Pathogenic	.	Sohocki 2001: 11139241
517847	g.129252473C>A	c.959C>A	p.Thr320Asn	Missense	C>A	.	Likely benign	.	.
711698	g.129252473C>A	c.959C>A	p.Thr320Asn	Missense	C>A	.	Likely pathogenic	.	Mandal 2005: 16123440
810898	g.129252475A>C	c.961A>C	p.Ile321Leu	Missense	A>C	.	Pathogenic	.	Anasagasti 2013: 24416769
621176	g.129252483C>T	c.969C>T	p.Cys323=	Synonymous	C>T	ABE	Likely benign	.	.
719181	g.129252483C>T	c.969C>T	p.Cys323=	Synonymous	C>T	ABE	Likely benign	.	.
788111	g.129252493_129252496del	c.979_982del	p.Pro327TrpfsTer32	Indel	.	.	Pathogenic	.	Oishi 2014: 25324289
789698	g.129252493_129252496del	c.979_982del	p.Pro327Trpfs*32	Indel	.	.	Uncertain significance	.	Jin 2008: 18310263
254866	g.129252495A>T	c.981A>T	p.Pro327=	Synonymous	A>T	.	Likely benign	.	.
796941	g.129252496del	c.982del	p.Leu328Trpfs*32	Indel	.	.	Likely pathogenic	.	Sullivan 2013: 23950152
676819	g.129252497T>G	c.983T>G	p.Leu328Arg	Missense	T>G	.	Uncertain significance	.	.
517848	g.129252502G>A	c.988G>A	p.Asp330Asn	Missense	G>A	ABE	Uncertain significance	.	.
517849	g.129252504C>T	c.990C>T	p.Asp330=	Synonymous	C>T	ABE	Benign	.	.
711755	g.129252509_129252525del	c.995_1011del	p.Glu332Valfs*16	Indel	.	.	Pathogenic	.	Sohocki 2001: 11139241
796840	g.129252512C>T	c.998C>T	p.Ala333Val	Missense	C>T	ABE	Likely pathogenic	.	Eisenberger 2013: 24265693
684567	g.129252517del	c.1003del	p.Ala335Leufs*25	Indel	.	.	Likely pathogenic	.	Holtan 2020: 31429209
845473	g.129252517del	c.1003del	p.Ala335Leufs*25	Indel	.	.	Pathogenic	.	Grøndahl 2006: 17488458
845474	g.129252517del	c.1003del	p.Ala335Leufs*25	Indel	.	.	Pathogenic	.	Grøndahl 2006: 17488458
845475	g.129252517del	c.1003del	p.Ala335Leufs*25	Indel	.	.	Pathogenic	.	Grøndahl 2006: 17488458
845476	g.129252517del	c.1003del	p.Ala335Leufs*25	Indel	.	.	Pathogenic	.	Grøndahl 2006: 17488458
845477	g.129252517del	c.1003del	p.Ala335Leufs*25	Indel	.	.	Pathogenic	.	Grøndahl 2006: 17488458
845478	g.129252517del	c.1003del	p.Ala335Leufs*25	Indel	.	.	Pathogenic	.	Grøndahl 2006: 17488458
845479	g.129252517del	c.1003del	p.Ala335Leufs*25	Indel	.	.	Pathogenic	.	Grøndahl 2006: 17488458
845480	g.129252517del	c.1003del	p.Ala335Leufs*25	Indel	.	.	Pathogenic	.	Grøndahl 2006: 17488458
729745	g.129252519del	c.1005del	p.Thr336Profs*24	Indel	.	.	Pathogenic	.	Maeda 2018: 29785639
796942	g.129252535dup	c.1021dup	p.Glu341Glyfs*13	Indel	.	.	Likely pathogenic	.	Sullivan 2013: 23950152
786439	g.129252535G>A	c.1021G>A	p.Glu341Lys	Missense	G>A	ABE	Pathogenic	.	Consugar 2015: 25412400
796943	g.129252535G>A	c.1021G>A	p.Glu341Lys	Missense	G>A	ABE	Likely pathogenic	.	Sullivan 2013: 23950152
786309	g.129252539C>T	c.1025C>T	p.Thr342Met	Missense	C>T	ABE	Pathogenic	.	Méndez Vidal 2014: 25494902
813190	g.129252539C>T	c.1025C>T	p.Thr342Met	Missense	C>T	ABE	Likely pathogenic	.	González del Pozo 2011: 22164218
816692	g.129252539C>T	c.1025C>T	p.Thr342Met	Missense	C>T	ABE	Likely pathogenic	.	Jauregui 2020: 32098976
820421	g.129252539C>T	c.1025C>T	p.Thr342Met	Missense	C>T	ABE	Likely pathogenic	.	Weisschuh 2020: 32531858
348953	g.129252542G>A	c.1028G>A	p.Ser343Asn	Missense	G>A	ABE	Uncertain significance	.	.
736315	g.129252542G>A	c.1028G>A	p.Ser343Asn	Missense	G>A	ABE	Pathogenic	.	Van Cauwenbergh 2017: 28076437
736316	g.129252542G>A	c.1028G>A	p.Ser343Asn	Missense	G>A	ABE	Pathogenic	.	Van Cauwenbergh 2017: 28076437
797115	g.129252542G>A	c.1028G>A	p.Ser343Asn	Missense	G>A	ABE	Pathogenic	.	Birtel 2018: 30543658
820543	g.129252542G>A	c.1028G>A	p.Ser343Asn	Missense	G>A	ABE	Likely pathogenic	.	Weisschuh 2020: 32531858
476258	g.129252544C>T	c.1030C>T	p.Gln344Ter	Nonsense	C>T	ABE	Pathogenic	rs104893778	Koyanagi 2019: 31213501
703770	g.129252544C>T	c.1030C>T	p.Gln344Ter	Nonsense	C>T	ABE	.	.	Scholl 2001: 11372548
787637	g.129252544C>T	c.1030C>T	p.Gln344Ter	Nonsense	C>T	ABE	Likely pathogenic	.	Huang 2015: 25356976
765508	g.129252545A>C	c.1031A>C	p.Gln344Pro	Missense	A>C	.	Pathogenic	.	Coussa 2015: 26720483
517850	g.129252546G>C	c.1032G>C	p.Gln344His	Missense	G>C	GBE	Uncertain significance	.	.
517851	g.129252546G>C	c.1032G>C	p.Gln344His	Missense	G>C	GBE	Uncertain significance	.	.
820195	g.129252546G>C	c.1032G>C	p.Gln344His	Missense	G>C	GBE	Likely pathogenic	.	Weisschuh 2020: 32531858
827156	g.129252546G>C	c.1032G>C	p.Gln344His	Missense	G>C	GBE	Pathogenic	rs749753555	Colombo 2020: 33576794
736317	g.129252547G>A	c.1033G>A	p.Val345Met	Missense	G>A	ABE	Pathogenic	.	Van Cauwenbergh 2017: 28076437
736318	g.129252547G>A	c.1033G>A	p.Val345Met	Missense	G>A	ABE	Pathogenic	.	Van Cauwenbergh 2017: 28076437
736465	g.129252547G>A	c.1033G>A	p.Val345Met	Missense	G>A	ABE	Pathogenic	.	Sullivan 2006: 16799052
786447	g.129252547G>A	c.1033G>A	p.Val345Met	Missense	G>A	ABE	Pathogenic	.	Consugar 2015: 25412400
794916	g.129252547G>A	c.1033G>A	p.Val345Met	Missense	G>A	ABE	Pathogenic	.	Bunge 1993: 08406457
827163	g.129252547G>A	c.1033G>A	p.Val345Met	Missense	G>A	ABE	Pathogenic	rs104893795	Colombo 2020: 33576794
438568	g.129252547G>C	c.1033G>C	p.Val345Leu	Missense	G>C	GBE	Pathogenic	.	.
827169	g.129252547G>C	c.1033G>C	p.Val345Leu	Missense	G>C	GBE	Pathogenic	rs104893795	Colombo 2020: 33576794
784173	g.129252547G>T	c.1033G>T	p.Val345Leu	Missense	G>T	.	Pathogenic	.	Xu 2014: 24938718
797785	g.129252547G>T	c.1033G>T	p.Val345Leu	Missense	G>T	.	Likely pathogenic	.	Jespersgaar 2019: 30718709
824341	g.129252547G>T	c.1033G>T	p.Val345Leu	Missense	G>T	.	Pathogenic	.	Xiao 2021: 33598457
824362	g.129252547G>T	c.1033G>T	p.Val345Leu	Missense	G>T	.	Pathogenic	.	Xiao 2021: 33598457
794367	g.129252548T>C	c.1034T>C	p.Val345Ala	Missense	T>C	CBE	Likely pathogenic	.	Wang 2018: 30029497
825665	g.129252548T>C	c.1034T>C	p.Val345Ala	Missense	T>C	CBE	Likely pathogenic	.	Liu 2020: 33090715
732749	g.129252550G>C	c.1036G>C	p.Ala346Pro	Missense	G>C	GBE	Likely pathogenic	.	Stone 2017: 28559085
711759	g.129252553C>A	c.1039C>A	p.Pro347Thr	Missense	C>A	.	Pathogenic	.	Sohocki 2001: 11139241
736467	g.129252553C>A	c.1039C>A	p.Pro347Thr	Missense	C>A	.	Pathogenic	.	Sullivan 2006: 16799052
711756	g.129252553C>G	c.1039C>G	p.Pro347Ala	Missense	C>G	GBE	Pathogenic	.	Sohocki 2001: 11139241
732806	g.129252553C>G	c.1039C>G	p.Pro347Ala	Missense	C>G	GBE	Likely pathogenic	.	Stone 2017: 28559085
732807	g.129252553C>G	c.1039C>G	p.Pro347Ala	Missense	C>G	GBE	Likely pathogenic	.	Stone 2017: 28559085
736466	g.129252553C>G	c.1039C>G	p.Pro347Ala	Missense	C>G	GBE	Pathogenic	.	Sullivan 2006: 16799052
794918	g.129252553C>T	c.1039C>T	p.Pro347Ser	Missense	C>T	ABE	Pathogenic	.	Bunge 1993: 08406457
796945	g.129252553C>T	c.1039C>T	p.Pro347Ser	Missense	C>T	ABE	Likely pathogenic	.	Sullivan 2013: 23950152
791206	g.129252554C>A	c.1040C>A	p.Pro347Gln	Missense	C>A	.	Pathogenic	.	.
791207	g.129252554C>A	c.1040C>A	p.Pro347Gln	Missense	C>A	.	Pathogenic	.	.
791208	g.129252554C>A	c.1040C>A	p.Pro347Gln	Missense	C>A	.	Pathogenic	.	.
791209	g.129252554C>A	c.1040C>A	p.Pro347Gln	Missense	C>A	.	Pathogenic	.	.
791210	g.129252554C>A	c.1040C>A	p.Pro347Gln	Missense	C>A	.	Pathogenic	.	.
810881	g.129252554C>A	c.1040C>A	p.Pro347Gln	Missense	C>A	.	Likely pathogenic	rs29001566	Anasagasti 2013: 24416769
824416	g.129252554C>A	c.1040C>A	p.Pro347Gln	Missense	C>A	.	Pathogenic	.	Xiao 2021: 33598457
685424	g.129252554C>G	c.1040C>G	p.Pro347Arg	Missense	C>G	GBE	Likely pathogenic	.	Sharon 2019: 31456290
794919	g.129252554C>G	c.1040C>G	p.Pro347Arg	Missense	C>G	GBE	Pathogenic	.	Bunge 1993: 08406457
796944	g.129252554C>G	c.1040C>G	p.Pro347Arg	Missense	C>G	GBE	Likely pathogenic	.	Sullivan 2013: 23950152
19478	g.129252554C>T	c.1040C>T	p.Pro347Leu	Missense	C>T	ABE	Pathogenic	.	.
476259	g.129252554C>T	c.1040C>T	p.Pro347Leu	Missense	C>T	ABE	Pathogenic	rs29001566	Koyanagi 2019: 31213501
517852	g.129252554C>T	c.1040C>T	p.Pro347Leu	Missense	C>T	ABE	Likely pathogenic	.	.
703789	g.129252554C>T	c.1040C>T	p.Pro347Leu	Missense	C>T	ABE	.	.	Milla 2002: 12221539
711686	g.129252554C>T	c.1040C>T	p.Pro347Leu	Missense	C>T	ABE	Likely pathogenic	.	Ziviello 2005: 15994872
711757	g.129252554C>T	c.1040C>T	p.Pro347Leu	Missense	C>T	ABE	Pathogenic	.	Sohocki 2001: 11139241
711758	g.129252554C>T	c.1040C>T	p.Pro347Leu	Missense	C>T	ABE	Pathogenic	.	Sohocki 2001: 11139241
713637	g.129252554C>T	c.1040C>T	p.Pro347Leu	Missense	C>T	ABE	Pathogenic	.	Carss 2017: 28041643
733089	g.129252554C>T	c.1040C>T	p.Pro347Leu	Missense	C>T	ABE	Likely pathogenic	.	Stone 2017: 28559085
733153	g.129252554C>T	c.1040C>T	p.Pro347Leu	Missense	C>T	ABE	Likely pathogenic	.	Stone 2017: 28559085
734353	g.129252554C>T	c.1040C>T	p.Pro347Leu	Missense	C>T	ABE	Likely pathogenic	.	Huang 2017: 28512305
736059	g.129252554C>T	c.1040C>T	p.Pro347Leu	Missense	C>T	ABE	Pathogenic	.	Huang 2018: 29641573
736468	g.129252554C>T	c.1040C>T	p.Pro347Leu	Missense	C>T	ABE	Pathogenic	.	Sullivan 2006: 16799052
760271	g.129252554C>T	c.1040C>T	p.Pro347Leu	Missense	C>T	ABE	Likely pathogenic	.	Ellingford 2016: 27208204
760284	g.129252554C>T	c.1040C>T	p.Pro347Leu	Missense	C>T	ABE	Likely pathogenic	.	Ellingford 2016: 27208204
765543	g.129252554C>T	c.1040C>T	p.Pro347Leu	Missense	C>T	ABE	Pathogenic	.	Ge 2015: 26667666
765637	g.129252554C>T	c.1040C>T	p.Pro347Leu	Missense	C>T	ABE	Likely pathogenic	.	Yang 2015: 26496393
783281	g.129252554C>T	c.1040C>T	p.Pro347Leu	Missense	C>T	ABE	Likely pathogenic	rs29001566	Yoon 2015: 26155838
784174	g.129252554C>T	c.1040C>T	p.Pro347Leu	Missense	C>T	ABE	Pathogenic	.	Xu 2014: 24938718
784175	g.129252554C>T	c.1040C>T	p.Pro347Leu	Missense	C>T	ABE	Pathogenic	.	Xu 2014: 24938718
784176	g.129252554C>T	c.1040C>T	p.Pro347Leu	Missense	C>T	ABE	Pathogenic	.	Xu 2014: 24938718
786511	g.129252554C>T	c.1040C>T	p.Pro347Leu	Missense	C>T	ABE	Likely pathogenic	.	Pierrottet 2014: 25366773
786556	g.129252554C>T	c.1040C>T	p.Pro347Leu	Missense	C>T	ABE	Pathogenic	.	Fernandez 2014: 25408095
786557	g.129252554C>T	c.1040C>T	p.Pro347Leu	Missense	C>T	ABE	Pathogenic	.	Fernandez 2014: 25408095
786558	g.129252554C>T	c.1040C>T	p.Pro347Leu	Missense	C>T	ABE	Pathogenic	.	Fernandez 2014: 25408095
786559	g.129252554C>T	c.1040C>T	p.Pro347Leu	Missense	C>T	ABE	Pathogenic	.	Fernandez 2014: 25408095
786560	g.129252554C>T	c.1040C>T	p.Pro347Leu	Missense	C>T	ABE	Pathogenic	.	Fernandez 2014: 25408095
786561	g.129252554C>T	c.1040C>T	p.Pro347Leu	Missense	C>T	ABE	Pathogenic	.	Fernandez 2014: 25408095
786562	g.129252554C>T	c.1040C>T	p.Pro347Leu	Missense	C>T	ABE	Pathogenic	.	Fernandez 2014: 25408095
786563	g.129252554C>T	c.1040C>T	p.Pro347Leu	Missense	C>T	ABE	Pathogenic	.	Fernandez 2014: 25408095
786564	g.129252554C>T	c.1040C>T	p.Pro347Leu	Missense	C>T	ABE	Pathogenic	.	Fernandez 2014: 25408095
788543	g.129252554C>T	c.1040C>T	p.Pro347Leu	Missense	C>T	ABE	Likely pathogenic	.	Pan 2014: 24940031
790103	g.129252554C>T	c.1040C>T	p.Pro347Leu	Missense	C>T	ABE	Pathogenic	.	Lim 2009: 19506198
790105	g.129252554C>T	c.1040C>T	p.Pro347Leu	Missense	C>T	ABE	Pathogenic	.	Lim 2009: 19506198
790107	g.129252554C>T	c.1040C>T	p.Pro347Leu	Missense	C>T	ABE	Pathogenic	.	Lim 2009: 19506198
790109	g.129252554C>T	c.1040C>T	p.Pro347Leu	Missense	C>T	ABE	Pathogenic	.	Lim 2009: 19506198
790111	g.129252554C>T	c.1040C>T	p.Pro347Leu	Missense	C>T	ABE	Pathogenic	.	Lim 2009: 19506198
790113	g.129252554C>T	c.1040C>T	p.Pro347Leu	Missense	C>T	ABE	Pathogenic	.	Lim 2009: 19506198
790115	g.129252554C>T	c.1040C>T	p.Pro347Leu	Missense	C>T	ABE	Pathogenic	.	Lim 2009: 19506198
790117	g.129252554C>T	c.1040C>T	p.Pro347Leu	Missense	C>T	ABE	Pathogenic	.	Lim 2009: 19506198
791511	g.129252554C>T	c.1040C>T	p.Pro347Leu	Missense	C>T	ABE	Likely pathogenic	.	Martin Merida 2018: 29847639
791512	g.129252554C>T	c.1040C>T	p.Pro347Leu	Missense	C>T	ABE	Likely pathogenic	.	Martin Merida 2018: 29847639
791513	g.129252554C>T	c.1040C>T	p.Pro347Leu	Missense	C>T	ABE	Likely pathogenic	.	Martin Merida 2018: 29847639
791514	g.129252554C>T	c.1040C>T	p.Pro347Leu	Missense	C>T	ABE	Likely pathogenic	.	Martin Merida 2018: 29847639
791515	g.129252554C>T	c.1040C>T	p.Pro347Leu	Missense	C>T	ABE	Likely pathogenic	.	Martin Merida 2018: 29847639
791516	g.129252554C>T	c.1040C>T	p.Pro347Leu	Missense	C>T	ABE	Likely pathogenic	.	Martin Merida 2018: 29847639
791517	g.129252554C>T	c.1040C>T	p.Pro347Leu	Missense	C>T	ABE	Likely pathogenic	.	Martin Merida 2018: 29847639
791518	g.129252554C>T	c.1040C>T	p.Pro347Leu	Missense	C>T	ABE	Likely pathogenic	.	Martin Merida 2018: 29847639
791519	g.129252554C>T	c.1040C>T	p.Pro347Leu	Missense	C>T	ABE	Likely pathogenic	.	Martin Merida 2018: 29847639
791520	g.129252554C>T	c.1040C>T	p.Pro347Leu	Missense	C>T	ABE	Likely pathogenic	.	Martin Merida 2018: 29847639
794006	g.129252554C>T	c.1040C>T	p.Pro347Leu	Missense	C>T	ABE	Pathogenic	.	Blanco Kelly 2012: 22736939
794371	g.129252554C>T	c.1040C>T	p.Pro347Leu	Missense	C>T	ABE	Pathogenic	.	Wang 2018: 30029497
794917	g.129252554C>T	c.1040C>T	p.Pro347Leu	Missense	C>T	ABE	Pathogenic	.	Bunge 1993: 08406457
794935	g.129252554C>T	c.1040C>T	p.Pro347Leu	Missense	C>T	ABE	.	.	Kim 2012: 23049240
796870	g.129252554C>T	c.1040C>T	p.Pro347Leu	Missense	C>T	ABE	Pathogenic	.	Wang 2014: 24154662
798476	g.129252554C>T	c.1040C>T	p.Pro347Leu	Missense	C>T	ABE	Pathogenic	.	Mezer 2006: 16767206
813687	g.129252554C>T	c.1040C>T	p.Pro347Leu	Missense	C>T	ABE	Pathogenic	.	Xu 2020: 31630094
814776	g.129252554C>T	c.1040C>T	p.Pro347Leu	Missense	C>T	ABE	Pathogenic	.	Dan 2020: 31960602
816696	g.129252554C>T	c.1040C>T	p.Pro347Leu	Missense	C>T	ABE	Likely pathogenic	.	Jauregui 2020: 32098976
816697	g.129252554C>T	c.1040C>T	p.Pro347Leu	Missense	C>T	ABE	Likely pathogenic	.	Jauregui 2020: 32098976
816698	g.129252554C>T	c.1040C>T	p.Pro347Leu	Missense	C>T	ABE	Likely pathogenic	.	Jauregui 2020: 32098976
819312	g.129252554C>T	c.1040C>T	p.Pro347Leu	Missense	C>T	ABE	Likely pathogenic	.	Weisschuh 2020: 32531858
819313	g.129252554C>T	c.1040C>T	p.Pro347Leu	Missense	C>T	ABE	Likely pathogenic	.	Weisschuh 2020: 32531858
819314	g.129252554C>T	c.1040C>T	p.Pro347Leu	Missense	C>T	ABE	Likely pathogenic	.	Weisschuh 2020: 32531858
819695	g.129252554C>T	c.1040C>T	p.Pro347Leu	Missense	C>T	ABE	Likely pathogenic	.	Weisschuh 2020: 32531858
819696	g.129252554C>T	c.1040C>T	p.Pro347Leu	Missense	C>T	ABE	Likely pathogenic	.	Weisschuh 2020: 32531858
819697	g.129252554C>T	c.1040C>T	p.Pro347Leu	Missense	C>T	ABE	Likely pathogenic	.	Weisschuh 2020: 32531858
820120	g.129252554C>T	c.1040C>T	p.Pro347Leu	Missense	C>T	ABE	Likely pathogenic	.	Weisschuh 2020: 32531858
820121	g.129252554C>T	c.1040C>T	p.Pro347Leu	Missense	C>T	ABE	Likely pathogenic	.	Weisschuh 2020: 32531858
820122	g.129252554C>T	c.1040C>T	p.Pro347Leu	Missense	C>T	ABE	Likely pathogenic	.	Weisschuh 2020: 32531858
820237	g.129252554C>T	c.1040C>T	p.Pro347Leu	Missense	C>T	ABE	Likely pathogenic	.	Weisschuh 2020: 32531858
820238	g.129252554C>T	c.1040C>T	p.Pro347Leu	Missense	C>T	ABE	Likely pathogenic	.	Weisschuh 2020: 32531858
820266	g.129252554C>T	c.1040C>T	p.Pro347Leu	Missense	C>T	ABE	Likely pathogenic	.	Weisschuh 2020: 32531858
820284	g.129252554C>T	c.1040C>T	p.Pro347Leu	Missense	C>T	ABE	Likely pathogenic	.	Weisschuh 2020: 32531858
820285	g.129252554C>T	c.1040C>T	p.Pro347Leu	Missense	C>T	ABE	Likely pathogenic	.	Weisschuh 2020: 32531858
820294	g.129252554C>T	c.1040C>T	p.Pro347Leu	Missense	C>T	ABE	Likely pathogenic	.	Weisschuh 2020: 32531858
820295	g.129252554C>T	c.1040C>T	p.Pro347Leu	Missense	C>T	ABE	Likely pathogenic	.	Weisschuh 2020: 32531858
820303	g.129252554C>T	c.1040C>T	p.Pro347Leu	Missense	C>T	ABE	Likely pathogenic	.	Weisschuh 2020: 32531858
820304	g.129252554C>T	c.1040C>T	p.Pro347Leu	Missense	C>T	ABE	Likely pathogenic	.	Weisschuh 2020: 32531858
820305	g.129252554C>T	c.1040C>T	p.Pro347Leu	Missense	C>T	ABE	Likely pathogenic	.	Weisschuh 2020: 32531858
820528	g.129252554C>T	c.1040C>T	p.Pro347Leu	Missense	C>T	ABE	Likely pathogenic	.	Weisschuh 2020: 32531858
821359	g.129252554C>T	c.1040C>T	p.Pro347Leu	Missense	C>T	ABE	Likely pathogenic	.	Turro 2020: 32581362
824335	g.129252554C>T	c.1040C>T	p.Pro347Leu	Missense	C>T	ABE	Pathogenic	.	Xiao 2021: 33598457
824386	g.129252554C>T	c.1040C>T	p.Pro347Leu	Missense	C>T	ABE	Pathogenic	.	Xiao 2021: 33598457
824389	g.129252554C>T	c.1040C>T	p.Pro347Leu	Missense	C>T	ABE	Pathogenic	.	Xiao 2021: 33598457
824406	g.129252554C>T	c.1040C>T	p.Pro347Leu	Missense	C>T	ABE	Pathogenic	.	Xiao 2021: 33598457
825913	g.129252554C>T	c.1040C>T	p.Pro347Leu	Missense	C>T	ABE	Likely pathogenic	.	Liu 2020: 33090715
826388	g.129252554C>T	c.1040C>T	p.Pro347Leu	Missense	C>T	ABE	Likely pathogenic	.	Liu 2020: 33090715
826947	g.129252554C>T	c.1040C>T	p.Pro347Leu	Missense	C>T	ABE	Pathogenic	.	Thorsteinsson 2021: 33851411
827161	g.129252554C>T	c.1040C>T	p.Pro347Leu	Missense	C>T	ABE	Pathogenic	rs29001566	Colombo 2020: 33576794
827165	g.129252554C>T	c.1040C>T	p.Pro347Leu	Missense	C>T	ABE	Pathogenic	rs29001566	Colombo 2020: 33576794
827167	g.129252554C>T	c.1040C>T	p.Pro347Leu	Missense	C>T	ABE	Pathogenic	rs29001566	Colombo 2020: 33576794
827170	g.129252554C>T	c.1040C>T	p.Pro347Leu	Missense	C>T	ABE	Pathogenic	rs29001566	Colombo 2020: 33576794
827171	g.129252554C>T	c.1040C>T	p.Pro347Leu	Missense	C>T	ABE	Pathogenic	rs29001566	Colombo 2020: 33576794
828919	g.129252554C>T	c.1040C>T	p.Pro347Leu	Missense	C>T	ABE	Likely pathogenic	.	Chen 2021: 43360855
688933	g.129252559T>C	c.1045T>C	p.Ter349GlnextTer51	Stop loss	T>C	CBE	Likely pathogenic	.	.
736471	g.129252559T>C	c.1045T>C	p.*349Glnext*51	Stop loss	T>C	CBE	Likely pathogenic	.	Sullivan 2006: 16799052
736504	g.129252559T>C	c.1045T>C	p.Ter349GlnextTer51	Stop loss	T>C	CBE	Uncertain significance	.	Ezquerra Inchausti 2017: 28045043
814775	g.129252559T>C	c.1045T>C	p.*349Glnext*51	Stop loss	T>C	CBE	Pathogenic	.	Dan 2020: 31960602
815935	g.129252559T>C	c.1045T>C	p.*349Glnext*51	Stop loss	T>C	CBE	Likely pathogenic	.	Zampaglione 2020: 32037395
810855	g.129252604C>A	c.*43C>A	.	3' UTR	C>A	.	Pathogenic	rs2071093	Anasagasti 2013: 24416769
810861	g.129252604C>A	c.*43C>A	.	3' UTR	C>A	.	Pathogenic	rs2071093	Anasagasti 2013: 24416769
810882	g.129252604C>A	c.*43C>A	.	3' UTR	C>A	.	Pathogenic	rs2071093	Anasagasti 2013: 24416769
651070	g.129252874C>T	c.*313C>T	.	3' UTR	C>T	ABE	Likely benign	rs55941599	Narang 2020: 32906206
669741	g.129252874C>T	c.*313C>T	.	3' UTR	C>T	ABE	Likely benign	rs55941599	Narang 2020: 32906206
817308	g.129530917C>T	c.403C>T	p.Arg135Trp	Missense	C>T	ABE	Pathogenic	.	Sun 2020: 32100970
817309	g.129530917C>T	c.403C>T	p.Arg135Trp	Missense	C>T	ABE	Pathogenic	.	Sun 2020: 32100970
