# Supplementary material for: CRISPR DNA Base Editing Strategies for Treating Retinitis Pigmentosa Caused by Mutations in Rhodopsin
Source: Genes (Basel). 2022 Jul 26;13(8):1327. doi: 10.3390/genes13081327 (PMC9330713; doi:10.3390/genes13081327)
Supplement: Supplementary file 1 [file genes-13-01327-s001.zip › Table S2_ClinVar.xlsx]

## Sheet: ClinVar_2022-04-19
Table S2. List of RHO-variants reported in ClinVar. adCSNB = autosomal dominant congenital stationary night blindness, CD3 = cone dystrophy 3, CHN = congenital hypomyelinating neuropathy, PRD = pigmentary retinal atrophy, RP = retinitis pigmentosa, RPA = retinitis punctate albescens, SD = Stargardt disease.
Accession ID	Genomic variant (chr3, NC_000003.12)	Transcript consequence (NM_000539.3)	Protein consequence	Variant type	SNV	Base editor	Phenotype	Clinical significance	Reviewed	Criteria provided	Submitter	GRCh37Chr	GRCh37Loc	GRCh38Chr	GRCh38Loc	VariationID	AlleleID(s)	dbSNP
VCV000812396	.	c.548_638dup	p.Ile214fs	Indel	.	.	RP	Pathogenic	Jun 23, 2019	Yes	Multiple	3	129251109	-	129251110	812396	800487	rs1578280574
VCV000343272	g.129528682:G>A	c.-51G>A	.	5' UTR	G>A	ABE	RP, adCSNB	Benign	Jan 13, 2018	Yes	Multiple	3	129247526	3	129528683	343272	292512	rs2269736
VCV000256383	g.129528707:A>G	c.-26A>G	.	5' UTR	A>G	CBE	RP4, adCSNB	Benign	Nov 7, 2021	Yes	Multiple	3	129247551	3	129528708	256383	250919	rs7984
VCV000900391	g.129528709:G>T	c.-24G>T	.	5' UTR	G>T	.	RP, adCSNB	Uncertain significance	Jan 13, 2018	Yes	Single	3	129247553	3	129528710	900391	887948	rs771188148
VCV001481299	g.129528740:G>A	c.8G>A	p.Gly3Asp	Missense	G>A	ABE	.	Uncertain significance	Oct 25, 2021	Yes	Single	3	129247584	3	129528741	1481299	1451737	.
VCV001429573	g.129528741:C>T	c.9C>T	p.Gly3=	Synonymous	C>T	ABE	.	Uncertain significance	Aug 24, 2021	Yes	Single	3	129247585	3	129528742	1429573	1477306	.
VCV001017489	g.129528746:A>G	c.14A>G	p.Glu5Gly	Missense	A>G	CBE	.	Uncertain significance	Mar 26, 2020	Yes	Single	3	129247590	3	129528747	1017489	1004495	rs144270441
VCV000866917	g.129528748:G>A	c.16G>A	p.Gly6Ser	Missense	G>A	ABE	RD	Uncertain significance	Dec 26, 2017	Yes	Single	3	129247592	3	129528749	866917	856271	rs145024369
VCV001384913	g.129528757:T>G	c.25T>G	p.Phe9Val	Missense	T>G	.	.	Uncertain significance	Nov 22, 2021	Yes	Single	3	129247601	3	129528758	1384913	1345736	.
VCV001022808	g.129528759:C>A	c.27C>A	p.Phe9Leu	Missense	C>A	.	.	Uncertain significance	May 21, 2020	Yes	Single	3	129247603	3	129528760	1022808	1004496	rs1361105199
VCV001556215	g.129528762:C>T	c.30C>T	p.Tyr10=	Synonymous	C>T	ABE	.	Benign	Aug 29, 2021	Yes	Single	3	129247606	3	129528763	1556215	1529599	.
VCV000866329	g.129528763:G>A	c.31G>A	p.Val11Met	Missense	G>A	ABE	RD	Uncertain significance	Sep 1, 2021	Yes	Multiple	3	129247607	3	129528764	866329	856272	rs1251088622
VCV001456255	g.129528766:CCC>CC	c.36del	p.Phe13fs	Indel	.	.	.	Pathogenic	Aug 2, 2021	Yes	Single	3	129247610	3	129528767	1456255	1458195	.
VCV001036590	g.129528767:C>G	c.35C>G	p.Pro12Arg	Missense	C>G	GBE	.	Uncertain significance	Feb 7, 2020	Yes	Single	3	129247611	3	129528768	1036590	1024999	rs1198077854
VCV000013042	g.129528776:A>G	c.44A>G	p.Asn15Ser	Missense	A>G	CBE	RP4	Pathogenic	Sep 1, 2020	Yes	Multiple	3	129247620	3	129528777	13042	28081	rs104893786
VCV000872602	g.129528776:A>T	c.44A>T	p.Asn15Ile	Missense	A>T	.	.	Likely pathogenic	Nov 1, 2019	Yes	Single	3	129247620	3	129528777	872602	859219	rs104893786
VCV001067776	g.129528777:T>A	c.45T>A	p.Asn15Lys	Missense	T>A	.	.	Likely pathogenic	Jan 3, 2020	Yes	Single	3	129247621	3	129528778	1067776	1055293	.
VCV000802004	g.129528777:T>G	c.45T>G	p.Asn15Lys	Missense	T>G	.	RP4	Pathogenic/likely pathogenic	Nov 1, 2021	Yes	Multiple	3	129247621	3	129528778	802004	790329	rs1578278088
VCV000851374	g.129528779:C>T	c.47C>T	p.Ala16Val	Missense	C>T	ABE	.	Uncertain significance	Jul 15, 2020	Yes	Single	3	129247623	3	129528780	851374	827529	rs201340914
VCV000343273	g.129528780:G>A	c.48G>A	p.Ala16=	Synonymous	G>A	ABE	RP, adCSNB	Uncertain significance	Jan 13, 2018	Yes	Single	3	129247624	3	129528781	343273	289456	rs766112074
VCV000984772	g.129528782:C>A	c.50C>A	p.Thr17Lys	Missense	C>A	.	RP4	Conflicting interpretations	Sep 1, 2020	Yes	Multiple	3	129247626	3	129528783	984772	972851	rs104893769
VCV000013018	g.129528782:C>T	c.50C>T	p.Thr17Met	Missense	C>T	ABE	RP4	Pathogenic	Feb 1, 2021	Yes	Multiple	3	129247626	3	129528783	13018	28057	rs104893769
VCV001119229	g.129528783:G>C	c.51G>C	p.Thr17=	Synonymous	G>C	GBE	.	Likely benign	Mar 5, 2020	Yes	Single	3	129247627	3	129528784	1119229	1092047	.
VCV000625297	g.129528785:G>A	c.53G>A	p.Gly18Asp	Missense	G>A	ABE	RP4	Conflicting interpretations	Aug 14, 2020	Yes	Multiple	3	129247629	3	129528786	625297	613629	rs200946638
VCV001396854	g.129528785:G>T	c.53G>T	p.Gly18Val	Missense	G>T	.	.	Uncertain significance	Aug 28, 2021	Yes	Single	3	129247629	3	129528786	1396854	1414728	.
VCV000866051	g.129528790:G>A	c.58G>A	p.Val20Ile	Missense	G>A	ABE	RD	Uncertain significance	Aug 24, 2021	Yes	Multiple	3	129247634	3	129528791	866051	856273	rs370401948
VCV000900392	g.129528794:G>A	c.62G>A	p.Arg21His	Missense	G>A	ABE	RP, adCSNB	Conflicting interpretations	Dec 13, 2021	Yes	Multiple	3	129247638	3	129528795	900392	887949	rs552455660
VCV000984773	g.129528798:C>A	c.66C>A	p.Ser22Arg	Missense	C>A	.	RP4	Uncertain significance	Sep 1, 2020	Yes	Single	3	129247642	3	129528799	984773	972852	rs749567084
VCV000013055	g.129528799:C>G	c.67C>G	p.Pro23Ala	Missense	C>G	GBE	RP4	Pathogenic	Sep 1, 2000	Yes	Multiple	3	129247643	3	129528800	13055	28094	rs104893797
VCV000982921	g.129528799:C>T	c.67C>T	p.Pro23Ser	Missense	C>T	ABE	RP4	Likely pathogenic	Jan 1, 2019	Yes	Single	3	129247643	3	129528800	982921	970753	rs104893797
VCV000013013	g.129528800:C>A	c.68C>A	p.Pro23His	Missense	C>A	.	RP4, adCSNB	Pathogenic	Jan 2, 2022	Yes	Multiple	3	129247644	3	129528801	13013	28052	rs104893768
VCV001071889	g.129528800:C>T	c.68C>T	p.Pro23Leu	Missense	C>T	ABE	.	Pathogenic	Apr 9, 2020	Yes	Single	3	129247644	3	129528801	1071889	1059601	.
VCV000865897	g.129528804:C>A	c.72C>A	p.Phe24Leu	Missense	C>A	.	RD	Uncertain significance	Feb 28, 2019	Yes	Single	3	129247648	3	129528805	865897	856274	rs768877243
VCV000846929	g.129528804:C>G	c.72C>G	p.Phe24Leu	Missense	C>G	GBE	.	Uncertain significance	Jan 20, 2020	Yes	Single	3	129247648	3	129528805	846929	827530	rs768877243
VCV001056861	g.129528805:G>A	c.73G>A	p.Glu25Lys	Missense	G>A	ABE	.	Uncertain significance	Jan 23, 2020	Yes	Single	3	129247649	3	129528806	1056861	1041966	.
VCV001423304	g.129528814:C>A	c.82C>A	p.Gln28Lys	Missense	C>A	.	.	Uncertain significance	Aug 30, 2021	Yes	Single	3	129247658	3	129528815	1423304	1425583	.
VCV000437998	g.129528815:A>G	c.83A>G	p.Gln28Arg	Missense	A>G	CBE	RP	Uncertain significance	Jun 16, 2020	Yes	Single	3	129247659	3	129528816	437998	431665	rs1553780837
VCV001284434	g.129528816:G>T	c.84G>T	p.Gln28His	Missense	G>T	.	.	Pathogenic	.	No	.	3	129247660	3	129528817	1284434	1274288	.
VCV000954850	g.129528818:A>G	c.86A>G	p.Tyr29Cys	Missense	A>G	CBE	.	Uncertain significance	Nov 5, 2019	Yes	Single	3	129247662	3	129528819	954850	943319	rs2084756646
VCV000900393	g.129528819:C>T	c.87C>T	p.Tyr29=	Synonymous	C>T	ABE	RP, adCSNB	Uncertain significance	Jan 13, 2018	Yes	Single	3	129247663	3	129528820	900393	887950	rs149084537
VCV000866763	g.129528826:G>C	c.94G>C	p.Ala32Pro	Missense	G>C	GBE	RD	Uncertain significance	Jun 5, 2018	Yes	Single	3	129247670	3	129528827	866763	856275	rs2084756721
VCV001052083	g.129528833:C>T	c.101C>T	p.Pro34Leu	Missense	C>T	ABE	.	Uncertain significance	Sep 9, 2020	Yes	Single	3	129247677	3	129528834	1052083	1041967	.
VCV001441749	g.129528835:T>C	c.103T>C	p.Trp35Arg	Missense	T>C	CBE	.	Uncertain significance	Aug 14, 2021	Yes	Single	3	129247679	3	129528836	1441749	1381825	.
VCV001453162	g.129528838:C>T	c.106C>T	p.Gln36Ter	Nonsense	C>T	ABE	.	Pathogenic	Aug 25, 2021	Yes	Single	3	129247682	3	129528839	1453162	1428448	.
VCV000984774	g.129528848:T>G	c.116T>G	p.Met39Arg	Missense	T>G	.	RP4	Pathogenic/likely pathogenic	Oct 7, 2020	Yes	Multiple	3	129247692	3	129528849	984774	972853	rs2084756915
VCV001532752	g.129528855:C>T	c.123C>T	p.Ala41=	Synonymous	C>T	ABE	.	Likely benign	Nov 24, 2021	Yes	Single	3	129247699	3	129528856	1532752	1605307
VCV001384759	g.129528856:G>A	c.124G>A	p.Ala42Thr	Missense	G>A	ABE	.	Uncertain significance	Sep 17, 2021	Yes	Single	3	129247700	3	129528857	1384759	1345582
VCV001516944	g.129528863:T>C	c.131T>C	p.Met44Thr	Missense	T>C	CBE	.	Likely pathogenic	Nov 12, 2021	Yes	Single	3	129247707	3	129528864	1516944	1495717	.
VCV000013019	g.129528865:T>C	c.133T>C	p.Phe45Leu	Missense	T>C	CBE	RP4	Uncertain significance	Oct 11, 2021	Yes	Single	3	129247709	3	129528866	13019	28058	rs104893770
VCV000870952	g.129528869:T>G	c.137T>G	p.Leu46Arg	Missense	T>G	.	.	Pathogenic	Aug 1, 2017	Yes	Single	3	129247713	3	129528870	870952	859220	rs2084757073
VCV001131638	g.129528876:C>T	c.144C>T	p.Ile48=	Synonymous	C>T	ABE	.	Likely benign	May 8, 2020	Yes	Single	3	129247720	3	129528877	1131638	1113567	.
VCV001366909	g.129528877:G>A	c.145G>A	p.Val49Met	Missense	G>A	ABE	.	Uncertain significance	Sep 24, 2021	Yes	Single	3	129247721	3	129528878	1366909	1338074	.
VCV000013047	g.129528883:G>C	c.151G>C	p.Gly51Arg	Missense	G>C	GBE	RP4	Pathogenic	Sep 7, 2019	Yes	Single	3	129247727	3	129528884	13047	28086	rs104893792
VCV000343274	g.129528884:G>C	c.152G>C	p.Gly51Ala	Missense	G>C	GBE	RP, adCSNB	Benign/likely benign	Nov 11, 2020	Yes	Multiple	3	129247728	3	129528885	343274	288724	rs149079952
VCV000866399	g.129528884:G>T	c.152G>T	p.Gly51Val	Missense	G>T	.	RD	Pathogenic	Jul 16, 2019	Yes	Single	3	129247728	3	129528885	866399	856276	rs149079952
VCV000013037	g.129528890:C>G	c.158C>G	p.Pro53Arg	Missense	C>G	GBE	RP4	Pathogenic/likely pathogenic	Jun 23, 2019	No	.	3	129247734	3	129528891	13037	28076	rs28933395
VCV000984775	g.129528897:C>A	c.165C>A	p.Asn55Lys	Missense	C>A	.	RP4	Pathogenic/likely pathogenic	Oct 14, 2021	Yes	Multiple	3	129247741	3	129528898	984775	972854	rs1312862210
VCV001353767	g.129528897:C>G	c.165C>G	p.Asn55Lys	Missense	C>G	GBE	.	Pathogenic	Jul 28, 2021	Yes	Single	3	129247741	3	129528898	1353767	1495886	.
VCV000866835	g.129528904:AC>TA	c.172_173delinsTA	p.Thr58Ter	Indel	.	.	RD	Likely pathogenic	Oct 19, 2018	Yes	Single	3	129247748	-	129247749	866835	856277	rs2084757329
VCV000013016	g.129528905:C>G	c.173C>G	p.Thr58Arg	Missense	C>G	GBE	RP4	Pathogenic/likely pathogenic	Sep 1, 2020	Yes	Multiple	3	129247749	3	129528906	13016	28055	rs28933394
VCV000967490	g.129528905:C>T	c.173C>T	p.Thr58Met	Missense	C>T	ABE	Occult macular dystrophy	Uncertain significance	Sep 1, 2020	Yes	Multiple	3	129247749	3	129528906	967490	953335	rs28933394
VCV001138473	g.129528906:G>A	c.174G>A	p.Thr58=	Synonymous	G>A	ABE	.	Likely benign	Nov 5, 2019	Yes	Single	3	129247750	3	129528907	1138473	1113568	.
VCV001483760	g.129528907:C>T	c.175C>T	p.Leu59Phe	Missense	C>T	ABE	.	Uncertain significance	Aug 30, 2021	Yes	Single	3	129247751	3	129528908	1483760	1458544	.
VCV001473245	g.129528908:T>A	c.176T>A	p.Leu59His	Missense	T>A	.	.	Likely pathogenic	Oct 17, 2021	Yes	Single	3	129247752	3	129528909	1473245	1391125	.
VCV001308718	g.129528908:T>G	c.176T>G	p.Leu59Arg	Missense	T>G	.	.	Uncertain significance	Oct 10, 2019	Yes	Single	3	129247752	3	129528909	1308718	1300746	.
VCV000625298	g.129528910:T>C	c.178T>C	p.Tyr60His	Missense	T>C	CBE	RP4	Uncertain significance	Jan 9, 2019	No	.	3	129247754	3	129528911	625298	613630	rs771007146
VCV000143079	g.129528912:C>A	c.180C>A	p.Tyr60Ter	Missense	C>A	.	RP4	Pathogenic/likely pathogenic	Sep 1, 2020	Yes	Multiple	3	129247756	3	129528913	143079	152797	rs527236101
VCV001070456	g.129528912:C>G	c.180C>G	p.Tyr60Ter	Missense	C>G	GBE	.	Pathogenic	Aug 16, 2020	Yes	Single	3	129247756	3	129528913	1070456	1059602	.
VCV001298939	g.129528912:C>T	c.180C>T	p.Tyr60=	Synonymous	C>T	ABE	.	Likely benign	Aug 1, 2021	Yes	Single	3	129247756	3	129528913	1298939	1288801	.
VCV000625299	g.129528917:C>A	c.185C>A	p.Thr62Asn	Missense	C>A	.	RP4	Uncertain significance	Sep 3, 2021	Yes	Single	3	129247761	3	129528918	625299	613631	rs769464362
VCV001528285	g.129528918:C>T	c.186C>T	p.Thr62=	Synonymous	C>T	ABE	.	Likely benign	Nov 25, 2021	Yes	Single	3	129247762	3	129528919	1528285	1603432	.
VCV001056038	g.129528919:G>A	c.187G>A	p.Val63Ile	Missense	G>A	ABE	.	Uncertain significance	Jul 14, 2020	Yes	Single	3	129247763	3	129528920	1056038	1041968	.
VCV000966617	g.129528922:C>T	c.190C>T	p.Gln64Ter	Nonsense	C>T	ABE	.	Pathogenic	Oct 13, 2019	Yes	Single	3	129247766	3	129528923	966617	953336	rs2084757596
VCV001383865	g.129528926:A>G	c.194A>G	p.His65Arg	Missense	A>G	CBE	.	Uncertain significance	Jul 27, 2021	Yes	Single	3	129247770	3	129528927	1383865	1447461	.
VCV001056434	g.129528926:A>T	c.194A>T	p.His65Leu	Missense	A>T	.	.	Uncertain significance	Mar 25, 2020	Yes	Single	3	129247770	3	129528927	1056434	1041969	.
VCV001275786	g.129528928:A>T	c.196A>T	p.Lys66Ter	Missense	A>T	.	.	Pathogenic	Sep 15, 2021	Yes	Single	3	129247772	3	129528929	1275786	1265667	.
VCV000984776	g.129528934:CTGCGCACGCCTCT>CT	c.204_215del	p.Arg69_Leu72del	Indel	.	.	RP4	Likely pathogenic	Sep 1, 2020	Yes	Single	3	129247778	-	129247789	984776	972855	rs2084757679
VCV000636082	g.129528935:T>G	c.203T>G	p.Leu68Arg	Missense	T>G	.	RP	Uncertain significance	Nov 20, 2019	Yes	Single	3	129247779	3	129528936	636082	623830	rs137883686
VCV000900453	g.129528937:C>T	c.205C>T	p.Arg69Cys	Missense	C>T	ABE	RP, adCSNB	Uncertain significance	Jan 12, 2018	Yes	Single	3	129247781	3	129528938	900453	887951	rs761101263
VCV000834861	g.129528941:C>T	c.209C>T	p.Thr70Met	Missense	C>T	ABE	.	Uncertain significance	Jul 30, 2020	Yes	Single	3	129247785	3	129528942	834861	827531	rs143559914
VCV000984777	g.129528943:C>T	c.211C>T	p.Pro71Ser	Missense	C>T	ABE	RP4	Uncertain significance	Sep 1, 2020	Yes	Single	3	129247787	3	129528944	984777	972856	rs1305158106
VCV000091402	g.129528948:CAAC>C	c.217_219del	p.Asn73del	Indel	.	.	RP	.	.	No	.	3	129247792	-	129247794	91402	96877	rs398122525
VCV000625300	g.129528950:A>G	c.218A>G	p.Asn73Ser	Missense	A>G	CBE	RP4	Pathogenic	Jan 9, 2020	Yes	Single	3	129247794	3	129528951	625300	613632	rs779169631
VCV001004685	g.129528951:C>A	c.219C>A	p.Asn73Lys	Missense	C>A	.	.	Uncertain significance	Sep 4, 2020	Yes	Single	3	129247795	3	129528952	1004685	989253	rs374902462
VCV000935773	g.129528961:C>T	c.229C>T	p.Leu77Phe	Missense	C>T	ABE	.	Uncertain significance	Sep 3, 2019	Yes	Single	3	129247805	3	129528962	935773	931760	rs1405507439
VCV001499138	g.129528964:A>T	c.232A>T	p.Asn78Tyr	Missense	A>T	.	.	Likely pathogenic	Aug 31, 2021	Yes	Single	3	129247808	3	129528965	1499138	1488883	.
VCV000958245	g.129528966:CC:C	c.235del	p.Asn78_Leu79insTer	Indel	.	.	.	Pathogenic	Oct 30, 2019	Yes	Single	3	129247810	3	129528967	958245	943320	rs1478248064
VCV001090554	g.129528969:A>C	c.237A>C	p.Leu79=	Synonymous	A>C	.	.	Likely benign	Jan 3, 2020	Yes	Single	3	129247813	3	129528970	1090554	1070316	.
VCV001351618	g.129528970:G>T	c.238G>T	p.Ala80Ser	Missense	G>T	.	.	Uncertain significance	Aug 28, 2021	Yes	Single	3	129247814	3	129528971	1351618	1486006
VCV001565902	g.129528972:C>G	c.240C>G	p.Ala80=	Synonymous	C>G	GBE	.	Likely benign	Jul 22, 2021	Yes	Single	3	129247816	3	129528973	1565902	1590491
VCV001563146	g.129528972:C>T	c.240C>T	p.Ala80=	Synonymous	C>T	ABE	.	Likely benign	Aug 18, 2021	Yes	Single	3	129247816	3	129528973	1563146	1556144
VCV001009433	g.129528973:GTGG>G	c.242_244del	p.Val81del	Indel	.	.	.	Uncertain significance	Jun 23, 2020	Yes	Single	3	129247817	-	129247819	1009433	989254	rs2084758319
VCV001427042	g.129528974:T>C	c.242T>C	p.Val81Ala	Missense	T>C	CBE	.	Uncertain significance	Sep 8, 2021	Yes	Single	3	129247818	3	129528975	1427042	1444444	.
VCV001131399	g.129528975:G>A	c.243G>A	p.Val81=	Synonymous	G>A	ABE	.	Likely benign	Oct 21, 2020	Yes	Single	3	129247819	3	129528976	1131399	1113569	.
VCV001472719	g.129528983:T>C	c.251T>C	p.Leu84Pro	Missense	T>C	CBE	.	Likely pathogenic	Nov 22, 2021	Yes	Single	3	129247827	3	129528984	1472719	1398100	.
VCV000013020	g.129528992:T>A	c.260T>A	p.Val87Asp	Missense	T>A	.	RP4	Likely pathogenic	Feb 26, 2020	Yes	Single	3	129247836	3	129528993	13020	28059	rs104893771
VCV000381626	g.129528995:T>C	c.263T>C	p.Leu88Pro	Missense	T>C	CBE	.	Likely pathogenic	Sep 8, 2016	Yes	Single	3	129247839	3	129528996	381626	367210	rs1057521112
VCV000636083	g.129528997:G>C	c.265G>C	p.Gly89Arg	Missense	G>C	GBE	RP	Likely pathogenic	Apr 1, 2018	No	.	3	129247841	3	129528998	636083	623831	rs1578278354
VCV000013021	g.129528998:G>A	c.266G>A	p.Gly89Asp	Missense	G>A	ABE	RP4	Pathogenic	Jan 5, 2022	Yes	Multiple	3	129247842	3	129528999	13021	28060	rs104893772
VCV001621766	g.129528999:T>C	c.267T>C	p.Gly89=	Synonymous	T>C	CBE	.	Likely benign	Oct 27, 2021	Yes	Single	3	129247843	3	129529000	1621766	1528912	.
VCV000013045	g.129529001:G>A	c.269G>A	p.Gly90Asp	Missense	G>A	ABE	RP, adCSNB	Pathogenic	Aug 5, 2021	Yes	Multiple	3	129247845	3	129529002	13045	28084	rs104893790
VCV001040645	g.129529006:A>G	c.274A>G	p.Thr92Ala	Missense	A>G	CBE	.	Uncertain significance	May 28, 2020	Yes	Single	3	129247850	3	129529007	1040645	1025000	rs768298431
VCV000866607	g.129529011:C>G	c.279C>G	p.Ser93Arg	Missense	C>G	GBE	RD	Uncertain significance	May 16, 2019	Yes	Single	3	129247855	3	129529012	866607	856278	rs773808406
VCV001653595	g.129529011:C>T	c.279C>T	p.Ser93=	Synonymous	C>T	ABE	.	Likely benign	Nov 18, 2020	Yes	Single	3	129247855	3	129529012	1653595	1613945	.
VCV000013054	g.129529013:C>T	c.281C>T	p.Thr94Ile	Missense	C>T	ABE	adCSNB	Pathogenic	Jan 1, 1999	No	.	3	129247857	3	129529014	13054	28093	rs104893796
VCV000984778	g.129529016:T>C	c.284T>C	p.Leu95Pro	Missense	T>C	CBE	RP4	Conflicting interpretations	Oct 14, 2020	Yes	Multiple	3	129247860	3	129529017	984778	972857	rs2084758666
VCV001565238	g.129529017:C>G	c.285C>G	p.Leu95=	Synonymous	C>G	GBE	.	Likely benign	Jun 10, 2021	Yes	Single	3	129247861	3	129529018	1565238	1621311	.
VCV001532261	g.129529020:C>T	c.288C>T	p.Tyr96=	Synonymous	C>T	ABE	.	Likely benign	Mar 31, 2021	Yes	Single	3	129247864	3	129529021	1532261	1583181	.
VCV001500491	g.129529031:A>G	c.299A>G	p.His100Arg	Missense	A>G	CBE	.	Uncertain significance	Oct 11, 2021	Yes	Single	3	129247875	3	129529032	1500491	1408853	.
VCV000625301	g.129529034:G>T	c.302G>T	p.Gly101Val	Missense	G>T	.	RP4	Pathogenic	Jan 9, 2019	Yes	Single	3	129247878	3	129529035	625301	613633	rs759945007
VCV001351483	g.129529036:T>A	c.304T>A	p.Tyr102Asn	Missense	T>A	.	.	Uncertain significance	Aug 26, 2021	Yes	Single	3	129247880	3	129529037	1351483	1407832	.
VCV001451425	g.129529038:C>G	c.306C>G	p.Tyr102Ter	Nonsense	C>G	GBE	.	Pathogenic	Jun 23, 2021	Yes	Single	3	129247882	3	129529039	1451425	1425827	.
VCV001658793	g.129529041:C>T	c.309C>T	p.Phe103=	Synonymous	C>T	ABE	.	Likely benign	Feb 1, 2021	Yes	Single	3	129247885	3	129529042	1658793	1564169	.
VCV000860981	g.129529042:G>A	c.310G>A	p.Val104Ile	Missense	G>A	ABE	.	Uncertain significance	Jul 2, 2020	Yes	Single	3	129247886	3	129529043	860981	827532	rs144317206
VCV001081517	g.129529047:C>T	c.315C>T	p.Phe105=	Synonymous	C>T	ABE	.	Likely benign	Nov 10, 2020	Yes	Single	3	129247891	3	129529048	1081517	1070317	.
VCV000013038	g.129529048:G>A	c.316G>A	p.Gly106Arg	Missense	G>A	ABE	RP4	Pathogenic/likely pathogenic	Jun 17, 2021	Yes	Multiple	3	129247892	3	129529049	13038	28077	rs104893773
VCV000956525	g.129529048:G>C	c.316G>C	p.Gly106Arg	Missense	G>C	GBE	.	Pathogenic	Sep 30, 2019	Yes	Single	3	129247892	3	129529049	956525	943321	rs104893773
VCV000013022	g.129529048:G>T	c.316G>T	p.Gly106Trp	Missense	G>T	.	RD	Pathogenic/likely pathogenic	Jul 14, 2021	Yes	Multiple	3	129247892	3	129529049	13022	28061	rs104893773
VCV001514513	g.129529049:G>C	c.317G>C	p.Gly106Ala	Missense	G>C	GBE	.	Likely pathogenic	Aug 26, 2021	Yes	Single	3	129247893	3	129529050	1514513	1485556	.
VCV000802005	g.129529049:G>T	c.317G>T	p.Gly106Val	Missense	G>T	.	RP4	Likely pathogenic	May 28, 2019	Yes	Single	3	129247893	3	129529050	802005	790330	rs1578278417
VCV001109422	g.129529053:C>A	c.321C>A	p.Pro107=	Synonymous	C>A	.	.	Likely benign	Oct 12, 2020	Yes	Single	3	129247897	3	129529054	1109422	1092048	.
VCV000866181	g.129529057:G>A	c.325G>A	p.Gly109Arg	Missense	G>A	ABE	RP4	Pathogenic/likely pathogenic	Dec 14, 2021	Yes	Multiple	3	129247901	3	129529058	866181	856279	rs1415160298
VCV000867081	g.129529060:T>C	c.328T>C	p.Cys110Arg	Missense	T>C	CBE	RP4	Pathogenic	Oct 9, 2020	Yes	Multiple	3	129247904	3	129529061	867081	856280	rs1578278438
VCV000635416	g.129529060:T>G	c.328T>G	p.Cys110Gly	Missense	T>G	.	RP4	Likely pathogenic	Sep 19, 2018	No	.	3	129247904	3	129529061	635416	623273	rs1578278438
VCV000013035	g.129529061:G>A	c.329G>A	p.Cys110Tyr	Missense	G>A	ABE	RP4	Pathogenic	Mar 31, 2020	Yes	Multiple	3	129247905	3	129529062	13035	28074	rs104893787
VCV001347191	g.129529067:T>C	c.335T>C	p.Leu112Ser	Missense	T>C	CBE	.	Uncertain significance	Nov 23, 2021	Yes	Single	3	129247911	3	129529068	1347191	1453304	.
VCV001451122	g.129529069:G>A	c.337G>A	p.Glu113Lys	Missense	G>A	ABE	.	Pathogenic	Oct 14, 2021	Yes	Single	3	129247913	3	129529070	1451122	1429377	.
VCV000013048	g.129529073:G>A	c.341G>A	p.Gly114Asp	Missense	G>A	ABE	RP4	Pathogenic	Nov 1, 2021	Yes	Multiple	3	129247917	3	129529074	13048	28087	rs104893788
VCV000866113	g.129529073:G>T	c.341G>T	p.Gly114Val	Missense	G>T	.	RD	Pathogenic	Jul 26, 2018	Yes	Single	3	129247917	3	129529074	866113	856281	rs104893788
VCV000982920	g.129529084:ACCCTGGGCGGTA>A	c.353_361+3del	.	Indel	.	.	RP4, adCSNB	Likely pathogenic	Jan 1, 2019	Yes	Single	3	129247928	-	129247939	982920	970754	rs2084759300
VCV001518664	g.129529089:G>A	c.357G>A	p.Leu119=	Synonymous	G>A	ABE	.	Uncertain significance	Dec 2, 2021	Yes	Single	3	129247933	3	129529090	1518664	1509057	.
VCV000373094	g.129529089:GGG>GG	c.359del	p.Gly120fs	Indel	.	.	.	Pathogenic	Nov 8, 2016	Yes	Single	3	129247933	3	129529090	373094	359524	rs1057518210
VCV001001178	g.129529092:C>A	c.360C>A	p.Gly120=	Synonymous	C>A	.	.	Uncertain significance	Apr 11, 2020	Yes	Single	3	129247936	3	129529093	1001178	989255	rs79765751
VCV000193112	g.129529092:C>T	c.360C>T	p.Gly120=	Synonymous	C>T	ABE	RP, adCSNB	Benign/likely benign	Dec 1, 2020	Yes	Multiple	3	129247936	3	129529093	193112	190277	rs79765751
VCV000984780	g.129529093:G>A	c.361G>A	p.Gly121Ser	Missense	G>A	ABE	Stargardt disease 1	Uncertain significance	Sep 1, 2020	Yes	Multiple	3	129247937	3	129529094	984780	972858	rs771637224
VCV001406125	g.129529098:G>A	c.361+5G>A	.	Intronic	G>A	ABE	.	Uncertain significance	Sep 17, 2021	Yes	Single	3	129247942	3	129529099	1406125	1493386
VCV000900454	g.129529103:G>A	c.361+10G>A	.	Intronic	G>A	ABE	RP, adCSNB	Conflicting interpretations	Nov 11, 2021	Yes	Multiple	3	129247947	3	129529104	900454	891564	rs372128112
VCV000343275	g.129529103:GGG>GG	c.361+12del	.	Indel	.	.	RP, adCSNB	Benign/likely benign	Nov 14, 2020	Yes	Multiple	3	129247947	3	129529104	343275	292684	rs376995477
VCV001660344	g.129530858:T>G	c.362-17T>G	.	Intronic	T>G	.	.	Likely benign	Aug 12, 2021	Yes	Single	3	129249702	3	129530859	1660344	1575667
VCV001610901	g.129530864:C>T	c.362-11C>T	.	Intronic	C>T	ABE	.	Likely benign	Oct 14, 2021	Yes	Single	3	129249708	3	129530865	1610901	1585719
VCV000287053	g.129530865:T>C	c.362-10T>C	.	Intronic	T>C	CBE	.	Conflicting interpretations	Apr 9, 2020	Yes	Multiple	3	129249709	3	129530866	287053	271290	rs568571580
VCV000984781	g.129530875:G>T	c.362G>T	p.Gly121Val	Missense	G>T	.	RP4, adCSNB	Likely pathogenic	Sep 1, 2020	Yes	Single	3	129249719	3	129530876	984781	972859	rs2084774644
VCV001068216	g.129530893:C>T	c.380C>T	p.Ser127Phe	Missense	C>T	ABE	.	Likely pathogenic	Oct 19, 2020	Yes	Single	3	129249737	3	129530894	1068216	1055294	.
VCV000343276	g.129530894:C>G	c.381C>G	p.Ser127=	Synonymous	C>G	GBE	RP, adCSNB	Benign/likely benign	Nov 16, 2020	Yes	Multiple	3	129249738	3	129530895	343276	292685	rs146311684
VCV000493373	g.129530905:T>C	c.392T>C	p.Leu131Pro	Missense	T>C	CBE	RP4	Pathogenic/likely pathogenic	Oct 1, 2020	Yes	Multiple	3	129249749	3	129530906	493373	486336	rs1553781140
VCV000902117	g.129530912:C>A	c.399C>A	p.Ile133=	Synonymous	C>A	.	RP4, adCSNB	Uncertain significance	Oct 27, 2020	Yes	Multiple	3	129249756	3	129530913	902117	887952	rs372812523
VCV000740716	g.129530912:C>T	c.399C>T	p.Ile133=	Synonymous	C>T	ABE	.	Likely benign	Apr 12, 2018	Yes	Single	3	129249756	3	129530913	740716	747970	rs372812523
VCV001456261	g.129530916:C>G	c.403C>G	p.Arg135Gly	Missense	C>G	GBE	.	Pathogenic	Oct 28, 2021	Yes	Single	3	129249760	3	129530917	1456261	1458201
VCV000013028	g.129530916:C>T	c.403C>T	p.Arg135Trp	Missense	C>T	ABE	RD, RP4, retinitis punctata albescens	Pathogenic	Oct 9, 2020	Yes	Multiple	3	129249760	3	129530917	13028	28067	rs104893775
VCV001002018	g.129530917:G>A	c.404G>A	p.Arg135Gln	Missense	G>A	ABE	.	Uncertain significance	Jul 2, 2020	Yes	Single	3	129249761	3	129530918	1002018	989256	rs104893774
VCV001455410	g.129530917:G>C	c.404G>C	p.Arg135Pro	Missense	G>C	GBE	.	Pathogenic	Nov 10, 2021	Yes	Single	3	129249761	3	129530918	1455410	1464526
VCV000013024	g.129530917:G>T	c.404G>T	p.Arg135Leu	Missense	G>T	.	.	Pathogenic	Apr 8, 2021	provided,	multiple	3	129249761	3	129530918	13024	28063	rs104893774
VCV000279882	g.129530917:GG>TT	c.404_405delinsTT	p.Arg135Leu	Indel	.	.	RD	Pathogenic	Nov 29, 2021	provided,	multiple	3	129249761	-	129249762	279882	264132	rs886041233
VCV000387316	g.129530918:G>T	c.405G>T	p.Arg135=	Synonymous	G>T	.	.	Likely benign	Jul 11, 2016	Yes	Single	3	129249762	3	129530919	387316	367211	rs1057522760
VCV000866105	g.129530919:T>C	c.406T>C	p.Tyr136His	Missense	T>C	CBE	RD	Uncertain significance	Jul 16, 2018	Yes	Single	3	129249763	3	129530920	866105	856282	rs2084775038
VCV000635082	g.129530921:C>A	c.408C>A	p.Tyr136Ter	Nonsense	C>A	.	RP4	Pathogenic/likely pathogenic	Dec 8, 2020	Yes	Multiple	3	129249765	3	129530922	635082	622873	rs200248198
VCV001078775	g.129530921:C>T	c.408C>T	p.Tyr136=	Synonymous	C>T	ABE	.	Likely benign	Dec 14, 2019	Yes	Single	3	129249765	3	129530922	1078775	1070318	.
VCV001503722	g.129530922:G>A	c.409G>A	p.Val137Met	Missense	G>A	ABE	.	Uncertain significance	Aug 12, 2021	Yes	Single	3	129249766	3	129530923	1503722	1424126	.
VCV001488964	g.129530932:G>C	c.419G>C	p.Cys140Ser	Missense	G>C	GBE	.	Uncertain significance	Oct 14, 2021	Yes	Single	3	129249776	3	129530933	1488964	1498456	.
VCV001150651	g.129530939:C>T	c.426C>T	p.Pro142=	Synonymous	C>T	ABE	.	Likely benign	Sep 16, 2020	Yes	Single	3	129249783	3	129530940	1150651	1134421	.
VCV000963426	g.129530941:T>A	c.428T>A	p.Met143Lys	Missense	T>A	.	.	Uncertain significance	Aug 27, 2019	Yes	Single	3	129249785	3	129530942	963426	943322	rs752496804
VCV001524171	g.129530949:T>A	c.436T>A	p.Phe146Ile	Missense	T>A	.	.	Uncertain significance	Aug 28, 2021	Yes	Single	3	129249793	3	129530950	1524171	1382733	.
VCV000625302	g.129530952:C>T	c.439C>T	p.Arg147Cys	Missense	C>T	ABE	RP4	Uncertain significance	Sep 1, 2020	Yes	Multiple	3	129249796	3	129530953	625302	613634	rs200165530
VCV000902118	g.129530953:G>A	c.440G>A	p.Arg147His	Missense	G>A	ABE	RP, adCSNB	Uncertain significance	Apr 27, 2017	Yes	Single	3	129249797	3	129530954	902118	887953	rs746468201
VCV000546945	g.129530957:C>T	c.444C>T	p.Phe148=	Synonymous	C>T	ABE	.	Likely benign	Nov 18, 2020	Yes	Multiple	3	129249801	3	129530958	546945	537434	rs139502149
VCV001480067	g.129530958:G>A	c.445G>A	p.Gly149Arg	Missense	G>A	ABE	.	Uncertain significance	Aug 11, 2021	Yes	Single	3	129249802	3	129530959	1480067	1364737	.
VCV001088237	g.129530960:G>A	c.447G>A	p.Gly149=	Synonymous	G>A	ABE	.	Likely benign	Jun 29, 2020	Yes	Single	3	129249804	3	129530961	1088237	1070319	.
VCV000013046	g.129530961:G>A	c.448G>A	p.Glu150Lys	Missense	G>A	ABE	RP4	Pathogenic/likely pathogenic	Sep 1, 2020	Yes	Multiple	3	129249805	3	129530962	13046	28085	rs104893791
VCV000935409	g.129530965:A>G	c.452A>G	p.Asn151Ser	Missense	A>G	CBE	.	Uncertain significance	Sep 18, 2020	Yes	Single	3	129249809	3	129530966	935409	931761	rs1381050525
VCV001007101	g.129530971:C>A	c.458C>A	p.Ala153Asp	Missense	C>A	.	.	Uncertain significance	May 20, 2020	Yes	Single	3	129249815	3	129530972	1007101	989257	rs1418964117
VCV001509710	g.129530971:C>T	c.458C>T	p.Ala153Val	Missense	C>T	ABE	.	Uncertain significance	Aug 3, 2021	Yes	Single	3	129249815	3	129530972	1509710	1445629	.
VCV001353422	g.129530977:T>C	c.464T>C	p.Met155Thr	Missense	T>C	CBE	.	Uncertain significance	Aug 26, 2021	Yes	Single	3	129249821	3	129530978	1353422	1499421	.
VCV001373471	g.129530980:G>T	c.467G>T	p.Gly156Val	Missense	G>T	.	.	Uncertain significance	Aug 8, 2021	Yes	Single	3	129249824	3	129530981	1373471	1463471	.
VCV001135085	g.129530982:G>A	c.469G>A	p.Val157Ile	Missense	G>A	ABE	.	Likely benign	Oct 25, 2020	Yes	Single	3	129249826	3	129530983	1135085	1113570	.
VCV000343277	g.129530993:C>A	c.480C>A	p.Thr160=	Synonymous	C>A	.	RP, adCSNB	Conflicting interpretations	Jan 1, 2021	Yes	Multiple	3	129249837	3	129530994	343277	292515	rs151063543
VCV001491669	g.129530994:T>C	c.481T>C	p.Trp161Arg	Missense	T>C	CBE	.	Likely pathogenic	Aug 12, 2021	Yes	Single	3	129249838	3	129530995	1491669	1342706	.
VCV000029875	g.129530995:G>A	c.482G>A	p.Trp161Ter	Nonsense	G>A	ABE	RP4	Pathogenic	Aug 5, 2020	Yes	Single	3	129249839	3	129530996	29875	38830	rs869320618
VCV001534359	g.129530999:C>T	c.486C>T	p.Val162=	Synonymous	C>T	ABE	.	Likely benign	May 24, 2021	Yes	Single	3	129249843	3	129531000	1534359	1647927	.
VCV000013049	g.129531004:C>A	c.491C>A	p.Ala164Glu	Missense	C>A	.	RP4	Pathogenic	Mar 20, 2020	Yes	Single	3	129249848	3	129531005	13049	28088	rs104893793
VCV000417867	g.129531004:C>T	c.491C>T	p.Ala164Val	Missense	C>T	ABE	RP4, adCSNB	Pathogenic/likely pathogenic	Sep 1, 2020	Yes	Multiple	3	129249848	3	129531005	417867	404762	rs104893793
VCV001160597	g.129531005:G>A	c.492G>A	p.Ala164=	Synonymous	G>A	ABE	.	Likely benign	Feb 26, 2020	Yes	Single	3	129249849	3	129531006	1160597	1134422	.
VCV000756243	g.129531008:G>T	c.495G>T	p.Leu165=	Synonymous	G>T	.	.	Likely benign	Jul 2, 2018	Yes	Single	3	129249852	3	129531009	756243	763623	rs777283396
VCV000812395	g.129531010:C>T	c.497C>T	p.Ala166Val	Missense	C>T	ABE	RP	Likely pathogenic	Jun 23, 2019	No	.	3	129249854	3	129531011	812395	800486	rs1578279746
VCV000870953	g.129531014:C>G	c.501C>G	p.Cys167Trp	Missense	C>G	GBE	.	Pathogenic	Nov 1, 2018	Yes	Single	3	129249858	3	129531015	870953	859221	rs751280060
VCV000855003	g.129531015:G>A	c.502G>A	p.Ala168Thr	Missense	G>A	ABE	.	Uncertain significance	May 8, 2020	Yes	Single	3	129249859	3	129531016	855003	827533	rs574202023
VCV001638032	g.129531017:C>T	c.504C>T	p.Ala168=	Synonymous	C>T	ABE	.	Likely benign	Nov 9, 2021	Yes	Single	3	129249861	3	129531018	1638032	1559936	.
VCV001015789	g.129531018:G>A	c.505G>A	p.Ala169Thr	Missense	G>A	ABE	.	Uncertain significance	Jan 27, 2020	Yes	Single	3	129249862	3	129531019	1015789	1004497	rs377687329
VCV000437997	g.129531022:C>G	c.509C>G	p.Pro170Arg	Missense	C>G	GBE	RP4	Pathogenic/likely pathogenic	Apr 8, 2021	Yes	Multiple	3	129249866	3	129531023	437997	431666	rs1553781176
VCV000013050	g.129531024:C>T	c.511C>T	p.Pro171Ser	Missense	C>T	ABE	RP4	Pathogenic	Jan 13, 2020	Yes	Multiple	3	129249868	3	129531025	13050	28089	rs104893794
VCV000866418	g.129531025:C>A	c.512C>A	p.Pro171Gln	Missense	C>A	.	RP4	Pathogenic/likely pathogenic	Apr 1, 2021	Yes	Multiple	3	129249869	3	129531026	866418	856283	rs2084776162
VCV000938969	g.129531025:C>G	c.512C>G	p.Pro171Arg	Missense	C>G	GBE	.	Uncertain significance	Aug 26, 2020	Yes	Single	3	129249869	3	129531026	938969	931762	rs2084776162
VCV000862966	g.129531025:C>T	c.512C>T	p.Pro171Leu	Missense	C>T	ABE	RP4	Pathogenic/likely pathogenic	Apr 8, 2021	Yes	Multiple	3	129249869	3	129531026	862966	827534	rs2084776162
VCV001415580	g.129531027:C>T	c.514C>T	p.Leu172Phe	Missense	C>T	ABE	.	Uncertain significance	Aug 31, 2021	Yes	Single	3	129249871	3	129531028	1415580	1375087	.
VCV001039070	g.129531028:T>C	c.515T>C	p.Leu172Pro	Missense	T>C	CBE	.	Uncertain significance	Feb 22, 2020	Yes	Single	3	129249872	3	129531029	1039070	1025001	rs2084776200
VCV001112000	g.129531029:C>T	c.516C>T	p.Leu172=	Synonymous	C>T	ABE	.	Likely benign	Dec 6, 2019	Yes	Single	3	129249873	3	129531030	1112000	1092049	.
VCV000964188	g.129531030:G>A	c.517G>A	p.Ala173Thr	Missense	G>A	ABE	.	Uncertain significance	7, 2020	Yes	Single	3	129249874	3	129531031	964188	943323	rs139731264
VCV001355107	g.129531030:G>C	c.517G>C	p.Ala173Pro	Missense	G>C	GBE	.	Uncertain significance	Aug 13, 2021	Yes	Single	3	129249874	3	129531031	1355107	1512735
VCV001374382	g.129531031:C>A	c.518C>A	p.Ala173Asp	Missense	C>A	.	.	Uncertain significance	Sep 5, 2021	Yes	Single	3	129249875	3	129531032	1374382	1453352
VCV000737420	g.129531032:C>T	c.519C>T	p.Ala173=	Synonymous	C>T	ABE	RP, adCSNB	Benign/likely benign	Nov 18, 2020	Yes	Multiple	3	129249876	3	129531033	737420	747971	rs149722668
VCV000143080	g.129531033:G>A	c.520G>A	p.Gly174Ser	Missense	G>A	ABE	RP	Pathogenic	.	No	.	3	129249877	3	129531034	143080	152798	rs527236103
VCV001002438	g.129531037:G>T	c.524G>T	p.Trp175Leu	Missense	G>T	.	.	Uncertain significance	Jul 1, 2020	Yes	Single	3	129249881	3	129531038	1002438	989258	rs760894205
VCV000856495	g.129531040:C>T	c.527C>T	p.Ser176Phe	Missense	C>T	ABE	RP4	Conflicting interpretations	Sep 1, 2020	Yes	Multiple	3	129249884	3	129531041	856495	827535	rs2084776365
VCV001514040	g.129531044:G>C	c.530+1G>C	.	Splice region	G>C	GBE	.	Likely pathogenic	Dec 8, 2021	Yes	Single	3	129249888	3	129531045	1514040	1491855
VCV000425310	g.129531048:T>C	c.530+5T>C	.	Intronic	T>C	CBE	.	Uncertain significance	Oct 1, 2016	Yes	Single	3	129249892	3	129531049	425310	413644	rs759637818
VCV001652244	g.129531057:G>A	c.530+14G>A	.	Intronic	G>A	ABE	.	Likely benign	Jan 4, 2021	Yes	Single	3	129249901	3	129531058	1652244	1613470
VCV001153498	g.129531063:G>A	c.530+20G>A	.	Intronic	G>A	ABE	.	Likely benign	Sep 2, 2020	Yes	Single	3	129249907	3	129531064	1153498	1134423
VCV000867225	g.129532251:T>C	c.532T>C	p.Tyr178His	Missense	T>C	CBE	RP4	Conflicting interpretations	Sep 1, 2020	Yes	Multiple	3	129251095	3	129532252	867225	856284	rs2084785435
VCV000013025	g.129532252:A>G	c.533A>G	p.Tyr178Cys	Missense	A>G	CBE	RP4	Pathogenic/likely pathogenic	Sep 1, 2020	Yes	Multiple	3	129251096	3	129532253	13025	28064	rs104893776
VCV001353684	g.129532256:CCCC>CCC	c.540del	p.Glu181fs	Indel	.	.	.	Pathogenic	Feb 23, 2021	Yes	Single	3	129251100	3	129532257	1353684	1495803	.
VCV000625303	g.129532257:C>A	c.538C>A	p.Pro180Thr	Missense	C>A	.	RP4	Likely pathogenic	Sep 1, 2020	Yes	Single	3	129251101	3	129532258	625303	613635	rs1560046837
VCV000865884	g.129532257:C>G	c.538C>G	p.Pro180Ala	Missense	C>G	GBE	RD	Pathogenic/likely pathogenic	Oct 6, 2020	Yes	Multiple	3	129251101	3	129532258	865884	856285	rs1560046837
VCV000838718	g.129532257:C>T	c.538C>T	p.Pro180Ser	Missense	C>T	ABE	.	Pathogenic	May 21, 2020	Yes	Single	3	129251101	3	129532258	838718	827536	rs1560046837
VCV001060030	g.129532258:C>G	c.539C>G	p.Pro180Arg	Missense	C>G	GBE	.	Uncertain significance	Mar 17, 2020	Yes	Single	3	129251102	3	129532259	1060030	1041970	.
VCV000984782	g.129532258:C>T	c.539C>T	p.Pro180Leu	Missense	C>T	ABE	RP4	Likely pathogenic	Oct 14, 2021	Yes	Multiple	3	129251102	3	129532259	984782	972860	rs2084785483
VCV000797480	g.129532259:C>T	c.540C>T	p.Pro180=	Synonymous	C>T	ABE	.	Likely benign	Jan 8, 2019	Yes	Single	3	129251103	3	129532260	797480	781556	rs189018030
VCV000196282	g.129532260:G>A	c.541G>A	p.Glu181Lys	Missense	G>A	ABE	RP4	Pathogenic/likely pathogenic	Sep 1, 2021	Yes	Multiple	3	129251104	3	129532261	196282	193443	rs775557680
VCV000866002	g.129532260:G>C	c.541G>C	p.Glu181Gln	Missense	G>C	GBE	RD	Uncertain significance	Aug 9, 2019	Yes	Single	3	129251104	3	129532261	866002	856286	rs775557680
VCV000013033	g.129532263:G>A	c.544G>A	p.Gly182Ser	Missense	G>A	ABE	RP4	Pathogenic	Sep 2, 2021	Yes	Multiple	3	129251107	3	129532264	13033	28072	rs104893780
VCV001038982	g.129532264:G>A	c.545G>A	p.Gly182Asp	Missense	G>A	ABE	.	Uncertain significance	Oct 19, 2020	Yes	Single	3	129251108	3	129532265	1038982	1025002	rs2084785574
VCV001071997	g.129532264:G>T	c.545G>T	p.Gly182Val	Missense	G>T	.	.	Pathogenic	Mar 3, 2020	Yes	Single	3	129251108	3	129532265	1071997	1059603	.
VCV000984783	g.129532264:GC>AA	c.545_546delinsAA	p.Gly182Glu	Indel	.	.	RP4	Likely pathogenic	Sep 1, 2020	Yes	Single	3	129251108	-	129251109	984783	972861	rs2084785588
VCV000590911	g.129532268:G>GG	c.549dup	p.Gln184fs	Indel	.	.	Congenital hypomyelinating neuropathy 2	Pathogenic	Nov 27, 2018	No	.	3	129251111	-	129251112	590911	581855	rs1560046845
VCV000867026	g.129532270:A>G	c.551A>G	p.Gln184Arg	Missense	A>G	CBE	RP4, adCSNB	Uncertain significance	Jun 23, 2020	Yes	Multiple	3	129251114	3	129532271	867026	856287	rs1402468701
VCV000984784	g.129532272:T>C	c.553T>C	p.Cys185Arg	Missense	T>C	CBE	RP4	Likely pathogenic	Sep 1, 2020	Yes	Multiple	3	129251116	3	129532273	984784	972862	rs1236550448
VCV000802006	g.129532276:C>G	c.557C>G	p.Ser186Trp	Missense	C>G	GBE	RP4	Pathogenic	May 28, 2019	Yes	Single	3	129251120	3	129532277	802006	790331	rs371288618
VCV001365240	g.129532276:C>T	c.557C>T	p.Ser186Leu	Missense	C>T	ABE	.	Uncertain significance	Oct 6, 2021	Yes	Single	3	129251120	3	129532277	1365240	1502284	.
VCV000281512	g.129532277:G>A	c.558G>A	p.Ser186=	Synonymous	G>A	ABE	.	Benign	Nov 24, 2020	Yes	Multiple	3	129251121	3	129532278	281512	265749	rs145549270
VCV001657911	g.129532277:G>T	c.558G>T	p.Ser186=	Synonymous	G>T	.	.	Likely benign	Jul 24, 2021	Yes	Single	3	129251121	3	129532278	1657911	1541649	.
VCV000984785	g.129532278:T>C	c.559T>C	p.Cys187Arg	Missense	T>C	CBE	RP4	Likely pathogenic	Sep 1, 2020	Yes	Single	3	129251122	3	129532279	984785	972863	rs2084785760
VCV000812397	g.129532279:G>A	c.560G>A	p.Cys187Tyr	Missense	G>A	ABE	RP4	Pathogenic/likely pathogenic	Sep 1, 2020	Yes	Multiple	3	129251123	3	129532280	812397	800488	rs1578280588
VCV001502009	g.129532279:G>C	c.560G>C	p.Cys187Ser	Missense	G>C	GBE	.	Likely pathogenic	Aug 8, 2021	Yes	Single	3	129251123	3	129532280	1502009	1411227	.
VCV000866537	g.129532279:G>T	c.560G>T	p.Cys187Phe	Missense	G>T	.	RP4	Likely pathogenic	Sep 24, 2021	Yes	Multiple	3	129251123	3	129532280	866537	856288	rs1578280588
VCV000143081	g.129532281:G>A	c.562G>A	p.Gly188Arg	Missense	G>A	ABE	RP	Pathogenic	Oct 9, 2020	Yes	Single	3	129251125	3	129532282	143081	152799	rs527236100
VCV000811432	g.129532282:G>A	c.563G>A	p.Gly188Glu	Missense	G>A	ABE	RP4	Pathogenic/likely pathogenic	Sep 1, 2020	Yes	Multiple	3	129251126	3	129532283	811432	799312	rs1424131846
VCV000013023	g.129532287:G>A	c.568G>A	p.Asp190Asn	Missense	G>A	ABE	RP4	Pathogenic	Sep 1, 2020	Yes	Multiple	3	129251131	3	129532288	13023	28062	rs104893779
VCV001297108	g.129532287:G>C	c.568G>C	p.Asp190His	Missense	G>C	GBE	RP	Uncertain significance	Apr 1, 2021	Yes	Single	3	129251131	3	129532288	1297108	1286898	.
VCV000013040	g.129532287:G>T	c.568G>T	p.Asp190Tyr	Missense	G>T	.	RP4	Pathogenic	Aug 4, 2020	Yes	Single	3	129251131	3	129532288	13040	28079	rs104893779
VCV000013026	g.129532288:A>G	c.569A>G	p.Asp190Gly	Missense	A>G	CBE	RP4	Pathogenic	Jul 1, 2020	Yes	Single	3	129251132	3	129532289	13026	28065	rs104893777
VCV000961508	g.129532289:C>G	c.570C>G	p.Asp190Glu	Missense	C>G	GBE	.	Likely pathogenic	Jul 24, 2020	Yes	Single	3	129251133	3	129532290	961508	943324	rs2084785890
VCV000827826	g.129532290:T>A	c.571T>A	p.Tyr191Asn	Missense	T>A	.	RP4	Likely pathogenic	Aug 22, 2019	Yes	Single	3	129251134	3	129532291	827826	815978	rs1578280614
VCV000984786	g.129532290:T>G	c.571T>G	p.Tyr191Asp	Missense	T>G	.	RP4	Uncertain significance	Sep 1, 2020	Yes	Multiple	3	129251134	3	129532291	984786	972864	rs1578280614
VCV001147756	g.129532295:C>T	c.576C>T	p.Tyr192=	Synonymous	C>T	ABE	.	Likely benign	Jun 23, 2020	Yes	Single	3	129251139	3	129532296	1147756	1134424	.
VCV000969837	g.129532297:C>T	c.578C>T	p.Thr193Met	Missense	C>T	ABE	.	Uncertain significance	Aug 26, 2020	Yes	Single	3	129251141	3	129532298	969837	953337	rs373974298
VCV001529974	g.129532298:G>A	c.579G>A	p.Thr193=	Synonymous	G>A	ABE	.	Likely benign	Sep 19, 2021	Yes	Single	3	129251142	3	129532299	1529974	1665330	.
VCV000343278	g.129532305:C>A	c.586C>A	p.Pro196Thr	Missense	C>A	.	RP, adCSNB	Uncertain significance	Oct 16, 2019	Yes	Multiple	3	129251149	3	129532306	343278	289458	rs765931092
VCV001007848	g.129532306:C>T	c.587C>T	p.Pro196Leu	Missense	C>T	ABE	.	Uncertain significance	Aug 27, 2020	Yes	Single	3	129251150	3	129532307	1007848	989259	rs141468335
VCV001468385	g.129532312:T>C	c.593T>C	p.Val198Ala	Missense	T>C	CBE	.	Uncertain significance	Sep 1, 2021	Yes	Single	3	129251156	3	129532313	1468385	1362629	.
VCV000761690	g.129532319:C>T	c.600C>T	p.Asn200=	Synonymous	C>T	ABE	.	Likely benign	Jul 31, 2018	Yes	Single	3	129251163	3	129532320	761690	763624	rs147005807
VCV001399304	g.129532327:T>C	c.608T>C	p.Phe203Ser	Missense	T>C	CBE	.	Uncertain significance	Aug 20, 2021	Yes	Single	3	129251171	3	129532328	1399304	1450598	.
VCV001043290	g.129532332:A>G	c.613A>G	p.Ile205Val	Missense	A>G	CBE	.	Uncertain significance	Feb 3, 2020	Yes	Single	3	129251176	3	129532333	1043290	1025003	rs1001583714
VCV000343279	g.129532333:T>G	c.614T>G	p.Ile205Ser	Missense	T>G	.	RP, adCSNB	Uncertain significance	Jan 13, 2018	Yes	Single	3	129251177	3	129532334	343279	289463	rs886057967
VCV000013043	g.129532339:T>G	c.620T>G	p.Met207Arg	Missense	T>G	.	RP4	Pathogenic	Oct 12, 2018	Yes	Single	3	129251183	3	129532340	13043	28082	rs104893782
VCV000343280	g.129532343:C>T	c.624C>T	p.Phe208=	Synonymous	C>T	ABE	RP, adCSNB	Likely benign	Nov 11, 2020	Yes	Multiple	3	129251187	3	129532344	343280	292516	rs113751838
VCV000853825	g.129532344:G>A	c.625G>A	p.Val209Met	Missense	G>A	ABE	.	Uncertain significance	Dec 28, 2019	Yes	Single	3	129251188	3	129532345	853825	827537	rs567288669
VCV000899388	g.129532349:C>T	c.630C>T	p.Val210=	Synonymous	C>T	ABE	RP, adCSNB	Conflicting interpretations	Jul 21, 2020	Yes	Multiple	3	129251193	3	129532350	899388	887954	rs371192803
VCV000954851	g.129532350:C>T	c.631C>T	p.His211Tyr	Missense	C>T	ABE	.	Uncertain significance	Nov 5, 2019	Yes	Single	3	129251194	3	129532351	954851	943325	rs2084786563
VCV000013027	g.129532351:A>C	c.632A>C	p.His211Pro	Missense	A>C	.	RP4	Likely pathogenic	Sep 1, 2020	Yes	Multiple	3	129251195	3	129532352	13027	28066	rs28933993
VCV000870954	g.129532351:A>G	c.632A>G	p.His211Arg	Missense	A>G	CBE	.	Pathogenic	Feb 1, 2019	Yes	Single	3	129251195	3	129532352	870954	859222	rs28933993
VCV000744566	g.129532352:C>T	c.633C>T	p.His211=	Synonymous	C>T	ABE	.	Likely benign	Nov 3, 2020	Yes	Single	3	129251196	3	129532353	744566	747972	rs374685958
VCV001647533	g.129532361:C>A	c.642C>A	p.Ile214=	Synonymous	C>A	.	.	Likely benign	Jul 20, 2021	Yes	Single	3	129251205	3	129532362	1647533	1566261	.
VCV001213894	g.129532362:C>G	c.643C>G	p.Pro215Ala	Missense	C>G	GBE	RP4	Likely pathogenic	Jun 21, 2021	Yes	Single	3	129251206	3	129532363	1213894	1203887	.
VCV000870955	g.129532363:C>T	c.644C>T	p.Pro215Leu	Missense	C>T	ABE	.	Pathogenic	Feb 1, 2019	Yes	Single	3	129251207	3	129532364	870955	859223	rs2084786704
VCV000860227	g.129532365:A>	c.646del	p.Pro215_Met216insTer	Indel	.	.	RP	Pathogenic	Aug 8, 2020	Yes	Multiple	3	129251209	3	129532366	860227	827538	rs777851867
VCV000865880	g.129532366:T>A	c.647T>A	p.Met216Lys	Missense	T>A	.	RP4, adCSNB	Conflicting interpretations	Apr 8, 2021	Yes	Multiple	3	129251210	3	129532367	865880	856289	rs984572250
VCV000866926	g.129532366:T>G	c.647T>G	p.Met216Arg	Missense	T>G	.	RD	Pathogenic/likely pathogenic	Oct 29, 2021	Yes	Multiple	3	129251210	3	129532367	866926	856290	rs984572250
VCV001442468	g.129532368:A>T	c.649A>T	p.Ile217Phe	Missense	A>T	.	.	Uncertain significance	Nov 28, 2021	Yes	Single	3	129251212	3	129532369	1442468	1375232	.
VCV001350685	g.129532379:T>G	c.660T>G	p.Phe220Leu	Missense	T>G	.	.	Uncertain significance	Nov 5, 2021	Yes	Single	3	129251223	3	129532380	1350685	1492273	.
VCV001362897	g.129532389:G>A	c.670G>A	p.Gly224Arg	Missense	G>A	ABE	.	Uncertain significance	Aug 13, 2021	Yes	Single	3	129251233	3	129532390	1362897	1396217	.
VCV001351568	g.129532390:G>A	c.671G>A	p.Gly224Glu	Missense	G>A	ABE	.	Uncertain significance	Aug 20, 2021	Yes	Single	3	129251234	3	129532391	1351568	1485956	.
VCV000984787	g.129532392:C>T	c.673C>T	p.Gln225Ter	Nonsense	C>T	ABE	RP4	Likely pathogenic	Sep 1, 2020	Yes	Single	3	129251236	3	129532393	984787	972865	rs752076372
VCV000936965	g.129532396:T>C	c.677T>C	p.Leu226Pro	Missense	T>C	CBE	.	Uncertain significance	Oct 2, 2019	Yes	Multiple	3	129251240	3	129532397	936965	931763	rs2084786958
VCV001091372	g.129532407:G>A	c.688G>A	p.Val230Ile	Missense	G>A	ABE	.	Likely benign	Dec 7, 2019	Yes	Single	3	129251251	3	129532408	1091372	1070320	.
VCV000847447	g.129532416:G>C	c.696+1G>C	.	Splice region	G>C	GBE	.	Likely pathogenic	Dec 4, 2019	Yes	Single	3	129251260	3	129532417	847447	850912	rs749356883
VCV000256384	g.129532419:C>T	c.696+4C>T	.	Intronic	C>T	ABE	RP4, adCSNB	Benign	Nov 7, 2021	Yes	Multiple	3	129251263	3	129532420	256384	250920	rs56340615
VCV001036924	g.129532420:G>A	c.696+5G>A	.	Intronic	G>A	ABE	.	Conflicting interpretations	Sep 11, 2020	Yes	Multiple	3	129251264	3	129532421	1036924	1025004	rs376802160
VCV001042106	g.129532420:G>C	c.696+5G>C	.	Intronic	G>C	GBE	.	Uncertain significance	Jul 21, 2020	Yes	Single	3	129251264	3	129532421	1042106	1025005	rs376802160
VCV001053142	g.129532422:G>T	c.696+7G>T	.	Intronic	G>T	.	.	Uncertain significance	Jan 23, 2020	Yes	Single	3	129251266	3	129532423	1053142	1041971
VCV001142429	g.129532424:C>G	c.696+9C>G	.	Intronic	C>G	GBE	.	Likely benign	Feb 3, 2020	Yes	Single	3	129251268	3	129532425	1142429	1134425
VCV000735910	g.129532424:C>T	c.696+9C>T	.	Intronic	C>T	ABE	.	Likely benign	Nov 17, 2020	Yes	Single	3	129251268	3	129532425	735910	759325	rs368352202
VCV001140467	g.129532425:G>A	c.696+10G>A	.	Intronic	G>A	ABE	.	Likely benign	Sep 9, 2020	Yes	Single	3	129251269	3	129532426	1140467	1113571
VCV001114603	g.129532425:G>C	c.696+10G>C	.	Intronic	G>C	GBE	.	Likely benign	Mar 11, 2020	Yes	Single	3	129251269	3	129532426	1114603	1092050
VCV001601735	g.129532425:GGGGGG>GGGGGGG	c.696+15dup	.	Indel	.	.	.	Benign	Nov 26, 2020	Yes	Single	3	129251268	-	129251269	1601735	1523680
VCV000343281	g.129532427:G>A	c.696+12G>A	.	Intronic	G>A	ABE	RP, adCSNB	Conflicting interpretations	Aug 28, 2020	Yes	Multiple	3	129251271	3	129532428	343281	292519	rs55915536
VCV001544506	g.129532434:G>A	c.696+19G>A	.	Intronic	G>A	ABE	.	Likely benign	Mar 26, 2021	Yes	Single	3	129251278	3	129532435	1544506	1524784
VCV001551231	g.129532435:C>T	c.696+20C>T	.	Intronic	C>T	ABE	.	Likely benign	Apr 23, 2021	Yes	Single	3	129251279	3	129532436	1551231	1638267
VCV001162179	g.129532513:C>T	c.697-19C>T	.	Intronic	C>T	ABE	.	Likely benign	Sep 24, 2020	Yes	Single	3	129251357	3	129532514	1162179	1134426
VCV001493733	g.129532514:G>A	c.697-18G>A	.	Intronic	G>A	ABE	.	Uncertain significance	Sep 19, 2021	Yes	Single	3	129251358	3	129532515	1493733	1449236
VCV000899389	g.129532521:G>A	c.697-11G>A	.	Intronic	G>A	ABE	RP, adCSNB	Conflicting interpretations	Dec 2, 2021	Yes	Multiple	3	129251365	3	129532522	899389	891565	rs367631575
VCV001313046	g.129532529:C>A	c.697-3C>A	.	Intronic	C>A	.	.	Uncertain significance	Jul 10, 2020	Yes	Single	3	129251373	3	129532530	1313046	1303307
VCV001386051	g.129532538:G>A	c.703G>A	p.Ala235Thr	Missense	G>A	ABE	.	Uncertain significance	Oct 11, 2021	Yes	Single	3	129251382	3	129532539	1386051	1361059
VCV000899390	g.129532539:C>A	c.704C>A	p.Ala235Asp	Missense	C>A	.	RP, adCSNB	Uncertain significance	Jan 13, 2018	Yes	Single	3	129251383	3	129532540	899390	887955	rs1390478420
VCV000944540	g.129532545:A>T	c.710A>T	p.Gln237Leu	Missense	A>T	.	.	Uncertain significance	Jul 7, 2019	Yes	Single	3	129251389	3	129532546	944540	923049	rs774809893
VCV001465347	g.129532556:G>A	c.721G>A	p.Ala241Thr	Missense	G>A	ABE	.	Uncertain significance	Aug 27, 2021	Yes	Single	3	129251400	3	129532557	1465347	1511171
VCV000984788	g.129532565:C>T	c.730C>T	p.Gln244Ter	Nonsense	C>T	ABE	RP4	Likely pathogenic	Sep 1, 2020	Yes	Single	3	129251409	3	129532566	984788	972866	rs1273934052
VCV000900511	g.129532567:G>A	c.732G>A	p.Gln244=	Synonymous	G>A	ABE	RP, adCSNB	Conflicting interpretations	Apr 8, 2021	Yes	Multiple	3	129251411	3	129532568	900511	887956	rs148222991
VCV000900512	g.129532579:G>A	c.744G>A	p.Lys248=	Synonymous	G>A	ABE	RP, adCSNB	Conflicting interpretations	Nov 17, 2021	Yes	Multiple	3	129251423	3	129532580	900512	887957	rs141185480
VCV000013036	g.129532580:G>T	c.745G>T	p.Glu249Ter	Nonsense	G>T	.	.	Pathogenic/likely pathogenic	Jul 16, 2020	Yes	Multiple	3	129251424	3	129532581	13036	28075	rs104893783
VCV001476291	g.129532584:T>C	c.749T>C	p.Val250Ala	Missense	T>C	CBE	.	Uncertain significance	Aug 7, 2021	Yes	Single	3	129251428	3	129532585	1476291	1339064	.
VCV000900513	g.129532589:C>T	c.754C>T	p.Arg252Cys	Missense	C>T	ABE	RP, adCSNB	Uncertain significance	Apr 27, 2017	Yes	Single	3	129251433	3	129532590	900513	887958	rs752805805
VCV000625304	g.129532590:G>A	c.755G>A	p.Arg252His	Missense	G>A	ABE	RP4	Uncertain significance	Oct 9, 2021	Yes	Single	3	129251434	3	129532591	625304	613636	rs765438313
VCV000624227	g.129532590:G>C	c.755G>C	p.Arg252Pro	Missense	G>C	GBE	CD3	Uncertain significance	Sep 1, 2020	Yes	Multiple	3	129251434	3	129532591	624227	612638	rs765438313
VCV000984789	g.129532591:CATGGTCATCATCATGGTCATC>CATGGTCATC	c.766_777del	p.Ile256_Ile259del	Indel	.	.	RP4	Uncertain significance	Sep 1, 2020	Yes	Single	3	129251435	-	129251446	984789	972867	rs2084789093
VCV000594435	g.129532594:G>T	c.759G>T	p.Met253Ile	Missense	G>T	.	RP4, adCSNB	Conflicting interpretations	Oct 12, 2020	Yes	Multiple	3	129251438	3	129532595	594435	585498	rs756658659
VCV001395612	g.129532595:GTC>GTCGTC	c.760_762dup	p.Val254dup	Indel	.	.	.	Uncertain significance	Dec 19, 2021	Yes	Single	3	129251438	-	129251439	1395612	1425011	.
VCV000497286	g.129532596:TCATCATCAT>TCATCAT	c.762CAT[2]	p.Ile256del	Indel	.	.	RP4	Conflicting interpretations	Sep 12, 2020	Yes	Multiple	3	129251440	-	129251442	497286	488710	rs1553781360
VCV001499275	g.129532599:T>G	c.764T>G	p.Ile255Ser	Missense	T>G	.	.	Uncertain significance	Aug 31, 2021	Yes	Single	3	129251443	3	129532600	1499275	1388978	.
VCV001009560	g.129532599:TCATCATGGTCATC>TCATCATGGTCATCATGGTCATC	c.769_777dup	p.Met257_Ile259dup	Indel	.	.	.	Uncertain significance	Oct 14, 2020	Yes	Single	3	129251442	-	129251443	1009560	989260	rs2084789258
VCV000984766	g.129532610:ATCGCTTTCCTGATC>ATC	c.778_789del	p.Ala260_Ile263del	Indel	.	.	RP4	Uncertain significance	Sep 1, 2020	Yes	Single	3	129251454	-	129251465	984766	972868	rs2084789357
VCV001613277	g.129532612:C>T	c.777C>T	p.Ile259=	Synonymous	C>T	ABE	.	Likely benign	Sep 5, 2021	Yes	Single	3	129251456	3	129532613	1613277	1567632	.
VCV001436611	g.129532614:CT:	c.779_780del	p.Ala260fs	Indel	.	.	.	Uncertain significance	Jul 2, 2021	Yes	Single	3	129251458	-	129251459	1436611	1341002
VCV001516053	g.129532616:T>C	c.781T>C	p.Phe261Leu	Missense	T>C	CBE	.	Uncertain significance	Nov 5, 2021	Yes	Single	3	129251460	3	129532617	1516053	1407331	.
VCV001370892	g.129532618:C>A	c.783C>A	p.Phe261Leu	Missense	C>A	.	.	Uncertain significance	27, 2021	Yes	Single	3	129251462	3	129532619	1370892	1430959	.
VCV000013051	g.129532624:CTGCTG>CTG	c.789CTG[1]	p.Cys264del	Indel	.	.	RP4	Pathogenic/likely pathogenic	Apr 8, 2021	Yes	Multiple	3	129251468	-	129251470	13051	28090	rs121918590
VCV000853413	g.129532634:C>A	c.799C>A	p.Pro267Thr	Missense	C>A	.	.	Pathogenic	Oct 5, 2020	Yes	Single	3	129251478	3	129532635	853413	827539	rs2084789550
VCV000013034	g.129532635:C>T	c.800C>T	p.Pro267Leu	Missense	C>T	ABE	RP4	Pathogenic	Aug 28, 2021	Yes	Multiple	3	129251479	3	129532636	13034	28073	rs104893781
VCV000718012	g.129532639:C>T	c.804C>T	p.Tyr268=	Synonymous	C>T	ABE	.	Likely benign	Aug 8, 2017	Yes	Single	3	129251483	3	129532640	718012	720147	rs200826498
VCV000984767	g.129532641:C>A	c.806C>A	p.Ala269Asp	Missense	C>A	.	adCSNB	Uncertain significance	Sep 1, 2020	Yes	Single	3	129251485	3	129532642	984767	972869	rs2084789658
VCV000866244	g.129532643:A>C	c.808A>C	p.Ser270Arg	Missense	A>C	.	RD	Conflicting interpretations	Aug 8, 2020	Yes	Multiple	3	129251487	3	129532644	866244	856291	rs2084789677
VCV000636084	g.129532645:C>A	c.810C>A	p.Ser270Arg	Missense	C>A	.	RP4	Pathogenic/likely pathogenic	Sep 1, 2020	Yes	Multiple	3	129251489	3	129532646	636084	623832	rs768210562
VCV001057232	g.129532658:A>C	c.823A>C	p.Ile275Leu	Missense	A>C	.	.	Uncertain significance	Jul 30, 2020	Yes	Single	3	129251502	3	129532659	1057232	1041972	.
VCV001046383	g.129532661:T>G	c.826T>G	p.Phe276Val	Missense	T>G	.	.	Uncertain significance	Aug 20, 2020	Yes	Single	3	129251505	3	129532662	1046383	1025006	rs766943400
VCV001525276	g.129532668:A>C	c.833A>C	p.His278Pro	Missense	A>C	.	.	Uncertain significance	Aug 27, 2021	Yes	Single	3	129251512	3	129532669	1525276	1359736	.
VCV000902169	g.129532682:T>C	c.847T>C	p.Phe283Leu	Missense	T>C	CBE	RP, adCSNB	Uncertain significance	Jan 12, 2018	Yes	Single	3	129251526	3	129532683	902169	887959	rs2084790979
VCV000283425	g.129532685:G>A	c.850G>A	p.Gly284Ser	Missense	G>A	ABE	.	Uncertain significance	Mar 12, 2020	Yes	Multiple	3	129251529	3	129532686	283425	267662	rs765350593
VCV000938796	g.129532685:G>T	c.850G>T	p.Gly284Cys	Missense	G>T	.	.	Uncertain significance	Oct 14, 2019	Yes	Single	3	129251529	3	129532686	938796	931764	rs765350593
VCV001148800	g.129532690:C>T	c.855C>T	p.Pro285=	Synonymous	C>T	ABE	.	Likely benign	Sep 5, 2020	Yes	Single	3	129251534	3	129532691	1148800	1134427	.
VCV000013044	g.129532710:C>A	c.875C>A	p.Ala292Glu	Missense	C>A	.	adCSNB	Pathogenic	Jul 1, 1993	No	.	3	129251554	3	129532711	13044	28083	rs104893789
VCV001498602	g.129532710:C>T	c.875C>T	p.Ala292Val	Missense	C>T	ABE	.	Uncertain significance	Sep 24, 2021	Yes	Single	3	129251554	3	129532711	1498602	1395503
VCV001094898	g.129532711:G>A	c.876G>A	p.Ala292=	Synonymous	G>A	ABE	.	Likely benign	Apr 9, 2020	Yes	Single	3	129251555	3	129532712	1094898	1070321
VCV001157660	g.129532711:G>C	c.876G>C	p.Ala292=	Synonymous	G>C	GBE	.	Likely benign	Nov 7, 2019	Yes	Single	3	129251555	3	129532712	1157660	1134428
VCV000984768	g.129532721:A>C	c.886A>C	p.Lys296Gln	Missense	A>C	.	RP4	Likely pathogenic	Sep 1, 2020	Yes	Single	3	129251565	3	129532722	984768	972870	rs29001653
VCV000013030	g.129532721:A>G	c.886A>G	p.Lys296Glu	Missense	A>G	CBE	RP4	Pathogenic	Jan 3, 2022	Yes	Multiple	3	129251565	3	129532722	13030	28069	rs29001653
VCV000955802	g.129532723:G>C	c.888G>C	p.Lys296Asn	Missense	G>C	GBE	RP4	Pathogenic/likely pathogenic	Sep 1, 2020	Yes	Multiple	3	129251567	3	129532724	955802	943326	rs2084793009
VCV000523376	g.129532726:C>G	c.891C>G	p.Ser297Arg	Missense	C>G	GBE	RD	Pathogenic	Jan 1, 2017	Yes	Single	3	129251570	3	129532727	523376	513938	rs142285818
VCV000143082	g.129532726:C>T	c.891C>T	p.Ser297=	Synonymous	C>T	ABE	RP, adCSNB	Benign/likely benign	Sep 12, 2020	Yes	Multiple	3	129251570	3	129532727	143082	152800	rs142285818
VCV000932140	g.129532727:G>A	c.892G>A	p.Ala298Thr	Missense	G>A	ABE	PRD	Uncertain significance	Jul 25, 2019	Yes	Single	3	129251571	3	129532728	932140	918798	rs781237162
VCV000625305	g.129532730:G>A	c.895G>A	p.Ala299Thr	Missense	G>A	ABE	RP4	Uncertain significance	Jun 2, 2020	Yes	Single	3	129251574	3	129532731	625305	613637	rs779665096
VCV001600876	g.129532730:G>T	c.895G>T	p.Ala299Ser	Missense	G>T	.	.	Benign	Jun 30, 2021	Yes	Single	3	129251574	3	129532731	1600876	1546303
VCV000636085	g.129532743:C>G	c.908C>G	p.Pro303Arg	Missense	C>G	GBE	RP	Likely pathogenic	Apr 1, 2018	No	.	3	129251587	3	129532744	636085	623833	rs1578281100
VCV001349242	g.129532743:C>T	c.908C>T	p.Pro303Leu	Missense	C>T	ABE	.	Uncertain significance	Sep 2, 2021	Yes	Single	3	129251587	3	129532744	1349242	1479253	.
VCV001415452	g.129532748:A>C	c.913A>C	p.Ile305Leu	Missense	A>C	.	.	Uncertain significance	Dec 8, 2021	Yes	Single	3	129251592	3	129532749	1415452	1374959	.
VCV000625306	g.129532748:A>G	c.913A>G	p.Ile305Val	Missense	A>G	CBE	RP4	Uncertain significance	Jan 9, 2019	No	.	3	129251592	3	129532749	625306	613638	rs199701338
VCV001049601	g.129532754:A>T	c.919A>T	p.Ile307Phe	Missense	A>T	.	.	Likely benign	May 7, 2020	Yes	Single	3	129251598	3	129532755	1049601	1037321	.
VCV000866361	g.129532760:A>T	c.925A>T	p.Met309Leu	Missense	A>T	.	RD	Uncertain significance	Feb 22, 2020	Yes	Multiple	3	129251604	3	129532761	866361	856292	rs146391463
VCV000984769	g.129532763:AA:A	c.929del	p.Asn310fs	Indel	.	.	RP4	Likely pathogenic	Sep 1, 2020	Yes	Single	3	129251607	3	129532764	984769	972871	rs2084793386
VCV000546946	g.129532764:A>G	c.929A>G	p.Asn310Ser	Missense	A>G	CBE	.	Uncertain significance	Jan 1, 2018	Yes	Single	3	129251608	3	129532765	546946	537435	rs1553781406
VCV001154857	g.129532765:C>T	c.930C>T	p.Asn310=	Synonymous	C>T	ABE	.	Likely benign	Mar 26, 2020	Yes	Single	3	129251609	3	129532766	1154857	1134429	.
VCV001629915	g.129532768:G>A	c.933G>A	p.Lys311=	Synonymous	G>A	ABE	.	Likely benign	Oct 7, 2021	Yes	Single	3	129251612	3	129532769	1629915	1596438	.
VCV000636086	g.129532769:C>T	c.934C>T	p.Gln312Ter	Nonsense	C>T	ABE	RP	Pathogenic	Sep 1, 2021	Yes	Single	3	129251613	3	129532770	636086	623834	rs1578281136
VCV000855043	g.129532772:G>T	c.936+1G>T	.	Splice region	G>T	.	RP	Pathogenic/likely pathogenic	Apr 1, 2021	Yes	Multiple	3	129251616	3	129532773	855043	851025	rs776014770
VCV001085358	g.129532788:G>T	c.936+17G>T	.	Intronic	G>T	.	.	Likely benign	Nov 18, 2020	Yes	Single	3	129251632	3	129532789	1085358	1070322
VCV001293639	g.129533584:G>A	c.937-23G>A	.	Intronic	G>A	ABE	.	Benign	Mar 3, 2015	Yes	Single	3	129252428	3	129533585	1293639	1283441
VCV000968794	g.129533597:T>A	c.937-10T>A	.	Intronic	T>A	.	.	Uncertain significance	Sep 16, 2020	Yes	Single	3	129252441	3	129533598	968794	960505	rs750473517
VCV001671139	g.129533597:T>C	c.937-10T>C	.	Intronic	T>C	CBE	.	Likely benign	Jan 13, 2021	Yes	Single	3	129252441	3	129533598	1671139	1530029
VCV001605639	g.129533598:G>A	c.937-9G>A	.	Intronic	G>A	ABE	.	Likely benign	Sep 18, 2021	Yes	Single	3	129252442	3	129533599	1605639	1646691
VCV001124755	g.129533598:G>C	c.937-9G>C	.	Intronic	G>C	GBE	.	Likely benign	Mar 24, 2020	Yes	Single	3	129252442	3	129533599	1124755	1113572
VCV001284774	g.129533601:T>A	c.937-6T>A	.	Intronic	T>A	.	.	Uncertain significance	Aug 30, 2021	Yes	Single	3	129252445	3	129533602	1284774	1274626
VCV001297611	g.129533605:A>C	c.937-2A>C	.	Splice region	A>C	.	.	Pathogenic/likely pathogenic	.	No	.	3	129252449	3	129533606	1297611	1287400
VCV001213895	g.129533605:A>G	c.937-2A>G	.	Splice region	A>G	CBE	RP4	Pathogenic	Jun 21, 2021	Yes	Single	3	129252449	3	129533606	1213895	1203888	.
VCV000802007	g.129533605:A>T	c.937-2A>T	.	Splice region	A>T	.	RP4	Pathogenic	May 28, 2019	Yes	Single	3	129252449	3	129533606	802007	790332	rs1578281565
VCV000987445	g.129533606:G>C	c.937-1G>C	.	Splice region	G>C	GBE	.	Likely pathogenic	Oct 23, 2020	Yes	Single	3	129252450	3	129533607	987445	975094	rs2084800561
VCV001284597	g.129533611:G>A	c.941G>A	p.Arg314Gln	Missense	G>A	ABE	.	Uncertain significance	Nov 30, 2021	Yes	Single	3	129252455	3	129533612	1284597	1274450	.
VCV000419250	g.129533616:T>	c.946del	p.Cys316fs	Indel	.	.	RP	Likely pathogenic	Oct 14, 2020	Yes	Single	3	129252460	3	129533617	419250	406115	rs1064793749
VCV000902170	g.129533618:C>T	c.948C>T	p.Cys316=	Synonymous	C>T	ABE	RP, adCSNB	Conflicting interpretations	Jan 12, 2018	Yes	Multiple	3	129252462	3	129533619	902170	887960	rs754809715
VCV000984770	g.129533623:TCA:	c.953_955del	p.Leu318_Thr319delinsPro	Indel	.	.	RP4	Conflicting interpretations	Sep 4, 2020	Yes	Multiple	3	129252467	-	129252469	984770	972872	rs2084800683
VCV000343282	g.129533629:C>A	c.959C>A	p.Thr320Asn	Missense	C>A	.	RP, adCSNB	Conflicting interpretations	Sep 12, 2020	Yes	Multiple	3	129252473	3	129533630	343282	292520	rs138831590
VCV000861995	g.129533632:T>A	c.962T>A	p.Ile321Asn	Missense	T>A	.	RP, adCSNB	Uncertain significance	Jul 8, 2019	Yes	Multiple	3	129252476	3	129533633	861995	827540	rs1316267671
VCV000834364	g.129533639:C>A	c.969C>A	p.Cys323Ter	Nonsense	C>A	.	RD	Conflicting interpretations	Dec 6, 2019	Yes	Multiple	3	129252483	3	129533640	834364	827541	rs142771862
VCV000343283	g.129533639:C>T	c.969C>T	p.Cys323=	Synonymous	C>T	ABE	RP, adCSNB	Benign/likely benign	Oct 30, 2020	Yes	Multiple	3	129252483	3	129533640	343283	292530	rs142771862
VCV001390400	g.129533644:A>C	c.974A>C	p.Lys325Thr	Missense	A>C	.	.	Uncertain significance	Oct 31, 2021	Yes	Single	3	129252488	3	129533645	1390400	1396573	.
VCV000984771	g.129533646:AA>A	c.977del	p.Asn326fs	Indel	.	.	RP4	Likely pathogenic	Sep 1, 2020	Yes	Single	3	129252490	3	129533647	984771	972873	rs2084800900
VCV001464231	g.129533647:A>G	c.977A>G	p.Asn326Ser	Missense	A>G	CBE	.	Uncertain significance	Dec 1, 2021	Yes	Single	3	129252491	3	129533648	1464231	1435902	.
VCV000143083	g.129533647:ACCCAC>AC	c.979_982del	p.Pro327fs	Indel	.	.	RP	Likely pathogenic	.	No	.	3	129252491	-	129252494	143083	152801	rs527236102
VCV000810718	g.129533648:CCC>C	c.979_980del	p.Pro327fs	Indel	.	.	.	Likely pathogenic	Jun 1, 2016	Yes	Single	3	129252492	-	129252493	810718	795324	rs1578281625
VCV001299921	g.129533651:A>T	c.981A>T	p.Pro327=	Synonymous	A>T	.	.	Likely benign	.	No	.	3	129252495	3	129533652	1299921	1289973	.
VCV001607748	g.129533660:C>T	c.990C>T	p.Asp330=	Synonymous	C>T	ABE	.	Likely benign	May 13, 2021	Yes	Single	3	129252504	3	129533661	1607748	1637702	.
VCV001406832	g.129533661:G>A	c.991G>A	p.Asp331Asn	Missense	G>A	ABE	.	Uncertain significance	Oct 12, 2021	Yes	Single	3	129252505	3	129533662	1406832	1486890	.
VCV001628283	g.129533668:C>T	c.998C>T	p.Ala333Val	Missense	C>T	ABE	.	Likely benign	Feb 22, 2021	Yes	Single	3	129252512	3	129533669	1628283	1584851
VCV001401456	g.129533679:G>A	c.1009G>A	p.Val337Met	Missense	G>A	ABE	.	Uncertain significance	Aug 20, 2021	Yes	Single	3	129252523	3	129533680	1401456	1379442	.
VCV000966807	g.129533680:T>	c.1010del	p.Val337fs	Indel	.	.	.	Uncertain significance	Oct 13, 2019	Yes	Single	3	129252524	3	129533681	966807	953338	rs2084801221
VCV001504459	g.129533685:A>T	c.1015A>T	p.Lys339Ter	Missense	A>T	.	.	Uncertain significance	Aug 12, 2021	Yes	Single	3	129252529	3	129533686	1504459	1417210	.
VCV000937741	g.129533689:C>T	c.1019C>T	p.Thr340Met	Missense	C>T	ABE	.	Uncertain significance	Jul 21, 2020	Yes	Single	3	129252533	3	129533690	937741	931765	rs148748781
VCV000618347	g.129533690:G>A	c.1020G>A	p.Thr340=	Synonymous	G>A	ABE	.	Conflicting interpretations	Oct 14, 2020	Yes	Multiple	3	129252534	3	129533691	618347	609500	rs559747229
VCV000812033	g.129533691:G>A	c.1021G>A	p.Glu341Lys	Missense	G>A	ABE	RP4	Conflicting interpretations	Apr 8, 2021	Yes	Multiple	3	129252535	3	129533692	812033	799313	rs142322202
VCV001649876	g.129533693:G>A	c.1023G>A	p.Glu341=	Synonymous	G>A	ABE	.	Likely benign	Nov 11, 2020	Yes	Single	3	129252537	3	129533694	1649876	1536132	.
VCV000632397	g.129533695:C>T	c.1025C>T	p.Thr342Met	Missense	C>T	ABE	RP, adCSNB	Conflicting interpretations	Nov 10, 2021	Yes	Multiple	3	129252539	3	129533696	632397	620104	rs183318466
VCV000867199	g.129533698:G>A	c.1028G>A	p.Ser343Asn	Missense	G>A	ABE	RP4	Pathogenic/likely pathogenic	Sep 1, 2020	Yes	Multiple	3	129252542	3	129533699	867199	856293	rs2084801470
VCV000866738	g.129533700:C>G	c.1030C>G	p.Gln344Glu	Missense	C>G	GBE	RD	Uncertain significance	Feb 13, 2018	Yes	Single	3	129252544	3	129533701	866738	856294	rs104893778
VCV000013029	g.129533700:C>T	c.1030C>T	p.Gln344Ter	Nonsense	C>T	ABE	RP4	Pathogenic	Sep 1, 2020	Yes	Multiple	3	129252544	3	129533701	13029	28068	rs104893778
VCV001562267	g.129533702:G>A	c.1032G>A	p.Gln344=	Synonymous	G>A	ABE	.	Likely benign	Jul 30, 2021	Yes	Single	3	129252546	3	129533703	1562267	1577331	.
VCV000813212	g.129533702:G>C	c.1032G>C	p.Gln344His	Missense	G>C	GBE	RP	Conflicting interpretations	Nov 12, 2021	Yes	Multiple	3	129252546	3	129533703	813212	801358	rs749753555
VCV000013056	g.129533703:G>A	c.1033G>A	p.Val345Met	Missense	G>A	ABE	RP4	Pathogenic/likely pathogenic	Sep 1, 2020	Yes	Multiple	3	129252547	3	129533704	13056	28095	rs104893795
VCV000013052	g.129533703:G>C	c.1033G>C	p.Val345Leu	Missense	G>C	GBE	RP4	Pathogenic	Aug 5, 2019	Yes	Single	3	129252547	3	129533704	13052	28091	rs104893795
VCV000636081	g.129533703:G>T	c.1033G>T	p.Val345Leu	Missense	G>T	.	RP	Pathogenic	Dec 5, 2019	Yes	Single	3	129252547	3	129533704	636081	623835	rs104893795
VCV000866976	g.129533704:T>A	c.1034T>A	p.Val345Glu	Missense	T>A	.	RD	Likely pathogenic	Nov 13, 2021	Yes	Multiple	3	129252548	3	129533705	866976	856295	rs1578281706
VCV000802008	g.129533704:T>C	c.1034T>C	p.Val345Ala	Missense	T>C	CBE	RP4	Likely pathogenic	Oct 7, 2020	Yes	Multiple	3	129252548	3	129533705	802008	790333	rs1578281706
VCV001391361	g.129533706:G>A	c.1036G>A	p.Ala346Thr	Missense	G>A	ABE	.	Uncertain significance	Nov 28, 2021	Yes	Single	3	129252550	3	129533707	1391361	1390041
VCV000984779	g.129533707:CCCC>CCC	c.1040del	p.Pro347fs	Indel	.	.	RP4	Pathogenic	Sep 1, 2020	Yes	Single	3	129252551	3	129533708	984779	972874	rs2084801618
VCV001070044	g.129533709:C>A	c.1039C>A	p.Pro347Thr	Missense	C>A	.	.	Pathogenic	Sep 11, 2020	Yes	Single	3	129252553	3	129533710	1070044	1059604	.
VCV000013015	g.129533709:C>T	c.1039C>T	p.Pro347Ser	Missense	C>T	ABE	RP4	Pathogenic	Nov 26, 1996	No	.	3	129252553	3	129533710	13015	28054	rs29001637
VCV000013053	g.129533710:C>A	c.1040C>A	p.Pro347Gln	Missense	C>A	.	RP4	Pathogenic	Dec 3, 2021	Yes	Single	3	129252554	3	129533711	13053	28092	rs29001566
VCV000013032	g.129533710:C>G	c.1040C>G	p.Pro347Arg	Missense	C>G	GBE	RP4	Pathogenic	Aug 17, 2020	Yes	Single	3	129252554	3	129533711	13032	28071	rs29001566
VCV000013014	g.129533710:C>T	c.1040C>T	p.Pro347Leu	Missense	C>T	ABE	RP4	Pathogenic/likely pathogenic	Jul 1, 2021	Yes	Multiple	3	129252554	3	129533711	13014	28053	rs29001566
VCV001578072	g.129533711:G>A	c.1041G>A	p.Pro347=	Synonymous	G>A	ABE	.	Likely benign	Aug 6, 2021	Yes	Single	3	129252555	3	129533712	1578072	1522500	.
VCV001374402	g.129533713:C>T	c.1043C>T	p.Ala348Val	Missense	C>T	ABE	.	Uncertain significance	Aug 12, 2021	Yes	Single	3	129252557	3	129533714	1374402	1453372
VCV000866186	g.129533715:T>C	c.1045T>C	p.Ter349Gln	Stop loss	T>C	CBE	RD	Pathogenic/likely pathogenic	Oct 14, 2021	Yes	Multiple	3	129252559	3	129533716	866186	856296	rs2084801700
VCV001357409	g.129533715:T>G	c.1045T>G	p.Ter349Glu	Stop loss	T>G	.	.	Pathogenic	Sep 16, 2021	Yes	Single	3	129252559	3	129533716	1357409	1345384	.
VCV000903052	g.129533743:C>T	c.*26C>T	.	3' UTR	C>T	ABE	RP, adCSNB	Uncertain significance	Jan 12, 2018	Yes	Single	3	129252587	3	129533744	903052	887961	rs773347364
VCV000256381	g.129533750:C>T	c.*33C>T	.	3' UTR	C>T	ABE	RP, adCSNB	Benign/likely benign	Jan 13, 2018	Yes	Multiple	3	129252594	3	129533751	256381	250921	rs113310993
VCV000343284	g.129533757:C>T	c.*40C>T	.	3' UTR	C>T	ABE	RP, adCSNB	Uncertain significance	Jan 13, 2018	Yes	Single	3	129252601	3	129533758	343284	292689	rs886057968
VCV000256382	g.129533760:C>A	c.*43C>A	.	3' UTR	C>A	.	RP4, adCSNB	Benign	Nov 7, 2021	Yes	Multiple	3	129252604	3	129533761	256382	250922	rs2071093
VCV000343285	g.129533832:G>A	c.*115G>A	.	3' UTR	G>A	ABE	RP, adCSNB	Uncertain significance	Jan 13, 2018	Yes	Single	3	129252676	3	129533833	343285	288725	rs886057969
VCV000343287	g.129533842:TTTTTTTTTTTTTTTT>TTTTTTTTTTTTTT	c.*139_*140del	.	Indel	.	.	RP, adCSNB	Uncertain significance	Jun 14, 2016	Yes	Single	3	129252686	-	129252687	343287	289467	rs796098464
VCV000343286	g.129533842:TTTTTTTTTTTTTTTT>TTTTTTTTTTTTTTT	c.*140del	.	Indel	.	.	RP, adCSNB	Benign	Jun 14, 2016	Yes	Single	3	129252686	3	129533843	343286	292690	rs796098464
VCV000343288	g.129533922:C>T	c.*205C>T	.	3' UTR	C>T	ABE	RP, adCSNB	Benign/likely benign	Jan 13, 2018	Yes	Single	3	129252766	3	129533923	343288	292533	rs202215179
VCV000343289	g.129533941:C>T	c.*224C>T	.	3' UTR	C>T	ABE	RP, adCSNB	Uncertain significance	Jan 12, 2018	Yes	Single	3	129252785	3	129533942	343289	288729	rs886057970
VCV000343290	g.129533949:A>G	c.*232A>G	.	3' UTR	A>G	CBE	RP, adCSNB	Benign	Jan 12, 2018	Yes	Single	3	129252793	3	129533950	343290	288730	rs2410
VCV000343291	g.129533993:C>T	c.*276C>T	.	3' UTR	C>T	ABE	RP, adCSNB	Uncertain significance	Jan 13, 2018	Yes	Single	3	129252837	3	129533994	343291	289469	rs759322778
VCV000900553	g.129534002:G>A	c.*285G>A	.	3' UTR	G>A	ABE	RP, adCSNB	Uncertain significance	Jan 13, 2018	Yes	Single	3	129252846	3	129534003	900553	887962	rs1487459358
VCV000343292	g.129534030:C>T	c.*313C>T	.	3' UTR	C>T	ABE	RP, adCSNB	Benign	Jan 13, 2018	Yes	Single	3	129252874	3	129534031	343292	289484	rs55941599
VCV000902235	g.129534123:G>C	c.*406G>C	.	3' UTR	G>C	GBE	RP, adCSNB	Uncertain significance	Jan 12, 2018	Yes	Single	3	129252967	3	129534124	902235	887963	rs2084804479
VCV000343293	g.129534157:C>G	c.*440C>G	.	3' UTR	C>G	GBE	RP, adCSNB	Uncertain significance	Jan 12, 2018	Yes	Single	3	129253001	3	129534158	343293	288733	rs886057971
VCV000343294	g.129534184:A>G	c.*467A>G	.	3' UTR	A>G	CBE	RP, adCSNB	Benign/likely benign	Jan 13, 2018	Yes	Single	3	129253028	3	129534185	343294	292695	rs148165044
VCV000343295	g.129534205:T>C	c.*488T>C	.	3' UTR	T>C	CBE	RP, adCSNB	Benign	Jan 13, 2018	Yes	Single	3	129253049	3	129534206	343295	289489	rs78163008
VCV000903110	g.129534259:G>A	c.*542G>A	.	3' UTR	G>A	ABE	RP, adCSNB	Uncertain significance	Jan 12, 2018	Yes	Single	3	129253103	3	129534260	903110	887964	rs369408405
VCV000903111	g.129534268:G>A	c.*551G>A	.	3' UTR	G>A	ABE	RP, adCSNB	Uncertain significance	Jan 13, 2018	Yes	Single	3	129253112	3	129534269	903111	887965	rs933661466
VCV000899489	g.129534290:C>T	c.*573C>T	.	3' UTR	C>T	ABE	RP, adCSNB	Uncertain significance	Jan 12, 2018	Yes	Single	3	129253134	3	129534291	899489	887966	rs2084806235
VCV000343296	g.129534350:G>A	c.*633G>A	.	3' UTR	G>A	ABE	RP, adCSNB	Uncertain significance	Jan 13, 2018	Yes	Single	3	129253194	3	129534351	343296	288736	rs886057972
VCV000343297	g.129534362:G>C	c.*645G>C	.	3' UTR	G>C	GBE	RP, adCSNB	Uncertain significance	Jan 13, 2018	Yes	Single	3	129253206	3	129534363	343297	289490	rs886057973
VCV000899490	g.129534387:A>C	c.*670A>C	.	3' UTR	A>C	.	RP, adCSNB	Uncertain significance	Jan 12, 2018	Yes	Single	3	129253231	3	129534388	899490	887967	rs2084806843
VCV000899491	g.129534396:A>G	c.*679A>G	.	3' UTR	A>G	CBE	RP, adCSNB	Uncertain significance	Jan 12, 2018	Yes	Single	3	129253240	3	129534397	899491	887968	rs1359424642
VCV000343298	g.129534432:C>T	c.*715C>T	.	3' UTR	C>T	ABE	RP, adCSNB	Likely benign	Jun 14, 2016	Yes	Single	3	129253276	3	129534433	343298	289492	rs531691276
VCV000343299	g.129534458:T>C	c.*741T>C	.	3' UTR	T>C	CBE	RP, adCSNB	Uncertain significance	Jan 13, 2018	Yes	Single	3	129253302	3	129534459	343299	292710	rs753496233
VCV000900623	g.129534532:G>T	c.*815G>T	.	3' UTR	G>T	.	RP, adCSNB	Uncertain significance	Jan 13, 2018	Yes	Single	3	129253376	3	129534533	900623	887969	rs2084807511
VCV000343300	g.129534555:A>T	c.*838A>T	.	3' UTR	A>T	.	RP, adCSNB	Uncertain significance	Jan 12, 2018	Yes	Single	3	129253399	3	129534556	343300	289493	rs886057974
VCV000343301	g.129534604:G>C	c.*887G>C	.	3' UTR	G>C	GBE	RP, adCSNB	Uncertain significance	Jan 13, 2018	Yes	Single	3	129253448	3	129534605	343301	292724	rs886057975
VCV000343302	g.129534629:A>G	c.*912A>G	.	3' UTR	A>G	CBE	RP, adCSNB	Benign	Jan 12, 2018	Yes	Single	3	129253473	3	129534630	343302	288745	rs2855558
VCV000343303	g.129534642:T>C	c.*925T>C	.	3' UTR	T>C	CBE	RP, adCSNB	Benign	Jan 12, 2018	Yes	Single	3	129253486	3	129534643	343303	289494	rs60645924
VCV000343304	g.129534665:T>C	c.*948T>C	.	3' UTR	T>C	CBE	RP, adCSNB	Uncertain significance	Jan 12, 2018	Yes	Single	3	129253509	3	129534666	343304	288748	rs529674071
VCV000976629	g.129534676:A>G	c.*959A>G	.	3' UTR	A>G	CBE	RP, adCSNB	Conflicting interpretations	Jan 12, 2018	Yes	Multiple	3	129253520	3	129534677	976629	887970	rs368910470
VCV000343305	g.129534687:C>T	c.*970C>T	.	3' UTR	C>T	ABE	RP, adCSNB	Uncertain significance	Jan 13, 2018	Yes	Single	3	129253531	3	129534688	343305	292732	rs886057976
VCV000343306	g.129534816:G>A	c.*1099G>A	.	3' UTR	G>A	ABE	RP, adCSNB	Benign	Jan 12, 2018	Yes	Single	3	129253660	3	129534817	343306	292733	rs3733148
VCV000343307	g.129534861:C>T	c.*1144C>T	.	3' UTR	C>T	ABE	RP, adCSNB	Uncertain significance	Jan 12, 2018	Yes	Single	3	129253705	3	129534862	343307	292734	rs886057977
VCV000899557	g.129534896:T>C	c.*1179T>C	.	3' UTR	T>C	CBE	RP, adCSNB	Uncertain significance	Jan 12, 2018	Yes	Single	3	129253740	3	129534897	899557	887971	rs569761830
VCV000343308	g.129534917:T>C	c.*1200T>C	.	3' UTR	T>C	CBE	RP, adCSNB	Benign/likely benign	Jan 13, 2018	Yes	Single	3	129253761	3	129534918	343308	292534	rs538744995
VCV000343309	g.129534972:T>C	c.*1255T>C	.	3' UTR	T>C	CBE	RP, adCSNB	Uncertain significance	Jan 12, 2018	Yes	Single	3	129253816	3	129534973	343309	292535	rs774496991
VCV000899558	g.129534995:G>T	c.*1278G>T	.	3' UTR	G>T	.	RP, adCSNB	Benign	Jan 13, 2018	Yes	Single	3	129253839	3	129534996	899558	887972	rs113312341
VCV000900698	g.129535011:A>G	c.*1294A>G	.	3' UTR	A>G	CBE	RP, adCSNB	Uncertain significance	Apr 27, 2017	Yes	Single	3	129253855	3	129535012	900698	887973	rs1047324551
VCV000900699	g.129535171:G>A	c.*1454G>A	.	3' UTR	G>A	ABE	RP, adCSNB	Uncertain significance	Jan 13, 2018	Yes	Single	3	129254015	3	129535172	900699	887974	rs2084812090
VCV000343310	g.129535172:T>C	c.*1455T>C	.	3' UTR	T>C	CBE	RP, adCSNB	Uncertain significance	Jan 13, 2018	Yes	Single	3	129254016	3	129535173	343310	292736	rs552362456
VCV000343311	g.129535316:G>A	c.*1599G>A	.	3' UTR	G>A	ABE	RP, adCSNB	Uncertain significance	Jan 12, 2018	Yes	Single	3	129254160	3	129535317	343311	288749	rs576980794
VCV000343312	g.129535318:C>T	c.*1601C>T	.	3' UTR	C>T	ABE	RP, adCSNB	Benign	Jan 12, 2018	Yes	Single	3	129254162	3	129535319	343312	292737	rs187923166
