# Supplementary material for: CRISPR DNA Base Editing Strategies for Treating Retinitis Pigmentosa Caused by Mutations in Rhodopsin
Source: Genes (Basel). 2022 Jul 26;13(8):1327. doi: 10.3390/genes13081327 (PMC9330713; doi:10.3390/genes13081327)
Supplement: Supplementary file 1 [file genes-13-01327-s001.zip › Table S3_gnomAD.xlsx]

## Sheet: gnomAD_2022-04-19
Table S3. List of RHO-variants reported in gnomAD.
rs ID	Chr3 genomic position	Reference	Alternate	Transcript consequence	Protein consequence	Variant type	SNV	Base editor	Clinical significance	Source	Filters - exomes	Filters - genomes	Transcript	HGVS Consequence	ClinVar Variation ID	Allele Count	Allele Number	Allele Frequency	Homozygote Count	Hemizygote Count	Allele Count African/African American	Allele Number African/African American	Homozygote Count African/African American	Hemizygote Count African/African American	Allele Count Latino/Admixed American	Allele Number Latino/Admixed American	Homozygote Count Latino/Admixed American	Hemizygote Count Latino/Admixed American	Allele Count Ashkenazi Jewish	Allele Number Ashkenazi Jewish	Homozygote Count Ashkenazi Jewish	Hemizygote Count Ashkenazi Jewish	Allele Count East Asian	Allele Number East Asian	Homozygote Count East Asian	Hemizygote Count East Asian	Allele Count European (Finnish)	Allele Number European (Finnish)	Homozygote Count European (Finnish)	Hemizygote Count European (Finnish)	Allele Count European (non-Finnish)	Allele Number European (non-Finnish)	Homozygote Count European (non-Finnish)	Hemizygote Count European (non-Finnish)	Allele Count Other	Allele Number Other	Homozygote Count Other	Hemizygote Count Other	Allele Count South Asian
NA	129247509	G	T	c.-68G>T	.	5' UTR	G>T	.	.	gnomAD Genomes	NA	PASS	ENST00000296271.3	c.-68G>T		1	31384	0.00003186336986999745	0	0	0	8710	0	0	0	848	0	0	0	290	0	0	0	1560	0	0	0	3476	0	0	1	15412	0	0	0	1088	0	0	0
rs754584217	129247542	G	A	c.-35G>A	.	5' UTR	G>A	ABE	.	gnomAD Exomes	PASS	NA	ENST00000296271.3	c.-35G>A		1	250092	0.000003998528541496729	0	0	0	15986	0	0	0	34542	0	0	0	10052	0	0	1	18348	0	0	0	21456	0	0	0	113042	0	0	0	6090	0	0	0
rs1289056583	129247550	C	T	c.-27C>T	.	5' UTR	C>T	ABE	.	gnomAD Exomes,gnomAD Genomes	PASS	PASS	ENST00000296271.3	c.-27C>T		2	281972	0.000007092902841416878	0	0	0	24806	0	0	0	35408	0	0	0	10358	0	0	0	19928	0	0	0	25022	0	0	1	128656	0	0	0	7200	0	0	1
rs747620121	129247552	C	T	c.-25C>T	.	5' UTR	C>T	ABE	.	gnomAD Exomes,gnomAD Genomes	PASS	PASS	ENST00000296271.3	c.-25C>T		7	282046	0.000024818646603745487	0	0	1	24832	0	0	0	35412	0	0	0	10360	0	0	2	19930	0	0	0	25028	0	0	2	128686	0	0	0	7206	0	0	2
rs771188148	129247553	G	A	c.-24G>A	.	5' UTR	G>A	ABE	.	gnomAD Exomes,gnomAD Genomes	PASS	PASS	ENST00000296271.3	c.-24G>A		7	282106	0.00002481336802478501	0	0	0	24866	0	0	0	35416	0	0	0	10354	0	0	1	19922	0	0	0	25008	0	0	3	128740	0	0	0	7208	0	0	3
rs746247806	129247559	G	C	c.-18G>C	.	5' UTR	G>C	GBE	.	gnomAD Exomes	PASS	NA	ENST00000296271.3	c.-18G>C		1	250898	0.000003985683425136909	0	0	0	16190	0	0	1	34572	0	0	0	10070	0	0	0	18376	0	0	0	21570	0	0	0	113392	0	0	0	6122	0	0	0
rs1184141164	129247561	C	T	c.-16C>T	.	5' UTR	C>T	ABE	.	gnomAD Exomes	PASS	NA	ENST00000296271.3	c.-16C>T		1	250990	0.000003984222478983226	0	0	0	16200	0	0	0	34576	0	0	0	10068	0	0	0	18378	0	0	0	21598	0	0	1	113434	0	0	0	6128	0	0	0
rs1364447526	129247565	A	G	c.-12A>G	.	5' UTR	A>G	CBE	.	gnomAD Exomes	PASS	NA	ENST00000296271.3	c.-12A>G		1	251108	0.000003982350223808083	0	0	0	16222	0	0	0	34576	0	0	0	10076	0	0	0	18378	0	0	0	21608	0	0	0	113510	0	0	1	6130	0	0	0
rs1444009632	129247566	G	A	c.-11G>A	.	5' UTR	G>A	ABE	.	gnomAD Exomes	PASS	NA	ENST00000296271.3	c.-11G>A		2	251122	0.000007964256417199607	0	0	0	16220	0	0	2	34576	0	0	0	10076	0	0	0	18386	0	0	0	21608	0	0	0	113516	0	0	0	6130	0	0	0
rs769954281	129247567	G	T	c.-10G>T	.	5' UTR	G>T	.	.	gnomAD Exomes	PASS	NA	ENST00000296271.3	c.-10G>T		3	251106	0.000011947145826861963	0	0	0	16218	0	0	0	34580	0	0	0	10076	0	0	0	18386	0	0	0	21608	0	0	0	113510	0	0	0	6124	0	0	3
rs1367626681	129247573	A	G	c.-4A>G	.	5' UTR	A>G	CBE	.	gnomAD Exomes	PASS	NA	ENST00000296271.3	c.-4A>G		1	251214	0.00000398066986712524	0	0	0	16230	0	0	0	34580	0	0	0	10074	0	0	0	18386	0	0	0	21618	0	0	0	113580	0	0	0	6132	0	0	1
rs1426348071	129247577	A	G	c.1A>G	p.Met1?	Start lost	A>G	CBE	.	gnomAD Exomes	PASS	NA	ENST00000296271.3	p.Met1?		1	251264	0.000003979877738155884	0	0	0	16242	0	0	0	34582	0	0	0	10076	0	0	0	18386	0	0	0	21624	0	0	0	113610	0	0	0	6130	0	0	1
rs1293863853	129247579	G	A	c.3G>A	p.Met1?	Start lost	G>A	ABE	.	gnomAD Exomes	PASS	NA	ENST00000296271.3	p.Met1?		1	251226	0.000003980479727416748	0	0	0	16236	0	0	0	34582	0	0	0	10076	0	0	1	18382	0	0	0	21616	0	0	0	113590	0	0	0	6132	0	0	0
rs972605266	129247584	G	A	c.8G>A	p.Gly3Asp	Missense	G>A	ABE	.	gnomAD Exomes	PASS	NA	ENST00000296271.3	p.Gly3Asp		1	251246	0.000003980162868264569	0	0	0	16238	0	0	0	34584	0	0	0	10078	0	0	0	18388	0	0	0	21614	0	0	1	113604	0	0	0	6130	0	0	0
rs768787274	129247594	C	T	c.18C>T	p.Gly6Gly	Synonymous	C>T	ABE	.	gnomAD Exomes	PASS	NA	ENST00000296271.3	p.Gly6Gly		2	251346	0.000007957158657786477	0	0	0	16252	0	0	0	34588	0	0	0	10080	0	0	0	18390	0	0	0	21628	0	0	2	113662	0	0	0	6134	0	0	0
rs1312492810	129247596	C	T	c.20C>T	p.Pro7Leu	Missense	C>T	ABE	.	gnomAD Exomes	PASS	NA	ENST00000296271.3	p.Pro7Leu		1	251376	0.000003978104512761759	0	0	0	16250	0	0	0	34588	0	0	0	10078	0	0	0	18390	0	0	0	21640	0	0	0	113684	0	0	0	6134	0	0	1
rs138142023	129247606	C	T	c.30C>T	p.Tyr10Tyr	Synonymous	C>T	ABE	.	gnomAD Exomes,gnomAD Genomes	PASS	PASS	ENST00000296271.3	p.Tyr10Tyr		369	282788	0.00130486442140402	3	0	0	24952	0	0	1	35438	0	0	0	10368	0	0	0	19952	0	0	288	25110	3	0	63	129130	0	0	16	7224	0	0	1
rs138142023	129247606	C	G	c.30C>G	p.Tyr10Ter	Nonsense	C>G	GBE	.	gnomAD Exomes	PASS	NA	ENST00000296271.3	p.Tyr10Ter		1	251408	0.000003977598167122764	0	0	1	16252	0	0	0	34590	0	0	0	10078	0	0	0	18394	0	0	0	21638	0	0	0	113706	0	0	0	6136	0	0	0
rs767363145	129247609	GC	G	c.36delC	p.Phe13SerfsTer35	Indel	.	.	.	gnomAD Exomes,gnomAD Genomes	PASS	PASS	ENST00000296271.3	p.Phe13SerfsTer35		2	282822	0.000007071585661652912	0	0	0	24960	0	0	0	35438	0	0	0	10370	0	0	2	19952	0	0	0	25116	0	0	0	129148	0	0	0	7224	0	0	0
rs767363145	129247609	G	C	c.33G>C	p.Val11Val	Synonymous	G>C	GBE	.	gnomAD Exomes	PASS	NA	ENST00000296271.3	p.Val11Val		1	251426	0.0000039773134043416354	0	0	0	16254	0	0	0	34590	0	0	0	10080	0	0	0	18392	0	0	0	21644	0	0	0	113716	0	0	0	6136	0	0	1
rs773022490	129247610	C	A	c.34C>A	p.Pro12Thr	Missense	C>A	.	.	gnomAD Exomes	PASS	NA	ENST00000296271.3	p.Pro12Thr		1	251424	0.000003977345042637139	0	0	0	16254	0	0	0	34590	0	0	0	10080	0	0	1	18390	0	0	0	21638	0	0	0	113722	0	0	0	6134	0	0	0
rs1198077854	129247611	C	T	c.35C>T	p.Pro12Leu	Missense	C>T	ABE	.	gnomAD Exomes	PASS	NA	ENST00000296271.3	p.Pro12Leu		1	251424	0.000003977345042637139	0	0	0	16252	0	0	0	34588	0	0	0	10080	0	0	1	18392	0	0	0	21640	0	0	0	113722	0	0	0	6136	0	0	0
rs1239256015	129247612	C	T	c.36C>T	p.Pro12Pro	Synonymous	C>T	ABE	.	gnomAD Exomes	PASS	NA	ENST00000296271.3	p.Pro12Pro		1	251432	0.000003977218492475103	0	0	0	16254	0	0	0	34590	0	0	0	10080	0	0	0	18394	0	0	0	21636	0	0	0	113730	0	0	0	6136	0	0	1
rs1387357649	129247625	A	G	c.49A>G	p.Thr17Ala	Missense	A>G	CBE	.	gnomAD Exomes	PASS	NA	ENST00000296271.3	p.Thr17Ala		1	251454	0.000003976870521049576	0	0	0	16256	0	0	0	34590	0	0	0	10076	0	0	0	18392	0	0	0	21642	0	0	0	113748	0	0	0	6134	0	0	1
rs753585848	129247627	G	A	c.51G>A	p.Thr17Thr	Synonymous	G>A	ABE	.	gnomAD Exomes	PASS	NA	ENST00000296271.3	p.Thr17Thr		1	251432	0.000003977218492475103	0	0	0	16254	0	0	0	34590	0	0	0	10078	0	0	0	18390	0	0	0	21634	0	0	1	113738	0	0	0	6132	0	0	0
rs200946638	129247629	G	C	c.53G>C	p.Gly18Ala	Missense	G>C	GBE	.	gnomAD Exomes	PASS	NA	ENST00000296271.3	p.Gly18Ala		2	251450	0.000007953867568104991	0	0	0	16256	0	0	0	34592	0	0	0	10078	0	0	0	18394	0	0	0	21634	0	0	1	113752	0	0	0	6130	0	0	1
rs1372284722	129247631	G	A	c.55G>A	p.Val19Met	Missense	G>A	ABE	.	gnomAD Exomes	PASS	NA	ENST00000296271.3	p.Val19Met		2	251462	0.000007953488002163349	0	0	0	16256	0	0	0	34590	0	0	1	10078	0	0	0	18394	0	0	0	21638	0	0	0	113756	0	0	1	6134	0	0	0
rs757740913	129247633	G	A	c.57G>A	p.Val19Val	Synonymous	G>A	ABE	.	gnomAD Exomes	PASS	NA	ENST00000296271.3	p.Val19Val		8	251470	0.00003181293991330974	0	0	0	16256	0	0	0	34592	0	0	0	10078	0	0	0	18394	0	0	0	21638	0	0	0	113760	0	0	0	6136	0	0	8
rs746210043	129247635	T	C	c.59T>C	p.Val20Ala	Missense	T>C	CBE	.	gnomAD Exomes	PASS	NA	ENST00000296271.3	p.Val20Ala		1	251472	0.000003976585862441942	0	0	0	16256	0	0	0	34592	0	0	0	10076	0	0	0	18394	0	0	0	21642	0	0	1	113760	0	0	0	6136	0	0	0
NA	129247636	A	G	c.60A>G	p.Val20Val	Synonymous	A>G	CBE	.	gnomAD Exomes	PASS	NA	ENST00000296271.3	p.Val20Val		1	251460	0.000003976775630318937	0	0	0	16256	0	0	1	34592	0	0	0	10076	0	0	0	18394	0	0	0	21636	0	0	0	113754	0	0	0	6136	0	0	0
rs1451320951	129247637	C	T	c.61C>T	p.Arg21Cys	Missense	C>T	ABE	.	gnomAD Exomes	PASS	NA	ENST00000296271.3	p.Arg21Cys		1	251466	0.000003976680744116501	0	0	0	16256	0	0	0	34592	0	0	0	10078	0	0	0	18394	0	0	0	21638	0	0	1	113756	0	0	0	6136	0	0	0
rs749567084	129247642	C	T	c.66C>T	p.Ser22Ser	Synonymous	C>T	ABE	.	gnomAD Exomes	PASS	NA	ENST00000296271.3	p.Ser22Ser		1	251456	0.000003976838890302876	0	0	0	16256	0	0	0	34592	0	0	0	10076	0	0	1	18394	0	0	0	21634	0	0	0	113752	0	0	0	6136	0	0	0
rs768877243	129247648	C	T	c.72C>T	p.Phe24Phe	Synonymous	C>T	ABE	.	gnomAD Exomes	PASS	NA	ENST00000296271.3	p.Phe24Phe		3	251462	0.000011930232003245023	0	0	0	16256	0	0	2	34592	0	0	0	10078	0	0	0	18394	0	0	0	21636	0	0	1	113754	0	0	0	6136	0	0	0
rs748211662	129247651	G	T	c.75G>T	p.Glu25Asp	Missense	G>T	.	.	gnomAD Exomes,gnomAD Genomes	PASS	PASS	ENST00000296271.3	p.Glu25Asp		2	282874	0.000007070285710245551	0	0	2	24970	0	0	0	35438	0	0	0	10368	0	0	0	19952	0	0	0	25116	0	0	0	129192	0	0	0	7222	0	0	0
rs748211662	129247651	G	A	c.75G>A	p.Glu25Glu	Synonymous	G>A	ABE	.	gnomAD Genomes	NA	PASS	ENST00000296271.3	p.Glu25Glu		1	31408	0.00003183902190524707	0	0	0	8714	0	0	0	846	0	0	0	290	0	0	0	1560	0	0	0	3476	0	0	1	15434	0	0	0	1088	0	0	0
rs1309373132	129247653	A	G	c.77A>G	p.Tyr26Cys	Missense	A>G	CBE	.	gnomAD Genomes	NA	PASS	ENST00000296271.3	p.Tyr26Cys		1	31386	0.000031861339450710506	0	0	0	8710	0	0	0	848	0	0	0	290	0	0	1	1558	0	0	0	3476	0	0	0	15416	0	0	0	1088	0	0	0
rs966749682	129247654	C	A	c.78C>A	p.Tyr26Ter	Nonsense	C>A	.	.	gnomAD Genomes	NA	PASS	ENST00000296271.3	p.Tyr26Ter		1	31404	0.00003184307731499172	0	0	0	8710	0	0	0	848	0	0	0	290	0	0	0	1560	0	0	0	3474	0	0	1	15434	0	0	0	1088	0	0	0
rs560600890	129247655	C	A	c.79C>A	p.Pro27Thr	Missense	C>A	.	.	gnomAD Exomes	PASS	NA	ENST00000296271.3	p.Pro27Thr		1	251480	0.000003976459360585334	0	0	0	16256	0	0	0	34592	0	0	0	10078	0	0	0	18394	0	0	0	21642	0	0	1	113766	0	0	0	6136	0	0	0
rs1323411269	129247661	T	C	c.85T>C	p.Tyr29His	Missense	T>C	CBE	.	gnomAD Exomes	PASS	NA	ENST00000296271.3	p.Tyr29His		1	251482	0.000003976427736378747	0	0	0	16256	0	0	0	34592	0	0	0	10078	0	0	1	18394	0	0	0	21642	0	0	0	113768	0	0	0	6136	0	0	0
rs1245030121	129247666	C	T	c.90C>T	p.Tyr30Tyr	Synonymous	C>T	ABE	.	gnomAD Exomes	PASS	NA	ENST00000296271.3	p.Tyr30Tyr		1	251482	0.000003976427736378747	0	0	0	16256	0	0	0	34592	0	0	0	10080	0	0	0	18394	0	0	0	21642	0	0	1	113764	0	0	0	6138	0	0	0
rs773077062	129247667	C	T	c.91C>T	p.Leu31Leu	Synonymous	C>T	ABE	.	gnomAD Exomes	PASS	NA	ENST00000296271.3	p.Leu31Leu		1	251478	0.000003976490985294937	0	0	0	16256	0	0	1	34592	0	0	0	10080	0	0	0	18394	0	0	0	21640	0	0	0	113762	0	0	0	6138	0	0	0
rs773077062	129247667	C	G	c.91C>G	p.Leu31Val	Missense	C>G	GBE	.	gnomAD Exomes	PASS	NA	ENST00000296271.3	p.Leu31Val		1	251478	0.000003976490985294937	0	0	0	16256	0	0	0	34592	0	0	0	10080	0	0	1	18394	0	0	0	21640	0	0	0	113762	0	0	0	6138	0	0	0
rs1232548343	129247675	G	C	c.99G>C	p.Glu33Asp	Missense	G>C	GBE	.	gnomAD Genomes	NA	PASS	ENST00000296271.3	p.Glu33Asp		1	31406	0.000031841049480990894	0	0	0	8712	0	0	0	848	0	0	0	290	0	0	0	1560	0	0	0	3476	0	0	1	15434	0	0	0	1086	0	0	0
rs1186151173	129247678	A	G	c.102A>G	p.Pro34Pro	Synonymous	A>G	CBE	.	gnomAD Exomes,gnomAD Genomes	PASS	PASS	ENST00000296271.3	p.Pro34Pro		3	282890	0.000010604828732015979	0	0	0	24966	0	0	0	35440	0	0	0	10370	0	0	0	19954	0	0	0	25120	0	0	1	129198	0	0	2	7226	0	0	0
rs1259844494	129247679	T	C	c.103T>C	p.Trp35Arg	Missense	T>C	CBE	.	gnomAD Exomes	PASS	NA	ENST00000296271.3	p.Trp35Arg		1	251484	0.00000397639611267516	0	0	0	16256	0	0	0	34592	0	0	1	10080	0	0	0	18394	0	0	0	21638	0	0	0	113768	0	0	0	6140	0	0	0
rs766344345	129247684	G	C	c.108G>C	p.Gln36His	Missense	G>C	GBE	.	gnomAD Exomes	PASS	NA	ENST00000296271.3	p.Gln36His		1	251482	0.000003976427736378747	0	0	0	16256	0	0	0	34592	0	0	0	10080	0	0	0	18394	0	0	0	21638	0	0	0	113766	0	0	0	6140	0	0	1
rs776411064	129247691	A	C	c.115A>C	p.Met39Leu	Missense	A>C	.	.	gnomAD Exomes	PASS	NA	ENST00000296271.3	p.Met39Leu		1	251490	0.00000397630124458229	0	0	0	16256	0	0	0	34592	0	0	0	10080	0	0	1	18394	0	0	0	21644	0	0	0	113768	0	0	0	6140	0	0	0
rs759209103	129247694	C	T	c.118C>T	p.Leu40Leu	Synonymous	C>T	ABE	.	gnomAD Exomes	PASS	NA	ENST00000296271.3	p.Leu40Leu		1	251486	0.000003976364489474563	0	0	0	16256	0	0	0	34592	0	0	0	10080	0	0	0	18394	0	0	1	21640	0	0	0	113768	0	0	0	6140	0	0	0
rs781550757	129247699	C	T	c.123C>T	p.Ala41Ala	Synonymous	C>T	ABE	.	gnomAD Exomes	PASS	NA	ENST00000296271.3	p.Ala41Ala		4	251488	0.000015905331467107774	0	0	0	16256	0	0	0	34592	0	0	0	10080	0	0	0	18394	0	0	0	21642	0	0	2	113768	0	0	0	6140	0	0	2
rs538820015	129247700	G	A	c.124G>A	p.Ala42Thr	Missense	G>A	ABE	.	gnomAD Exomes	PASS	NA	ENST00000296271.3	p.Ala42Thr		4	251482	0.000015905710945514988	0	0	1	16256	0	0	0	34592	0	0	0	10080	0	0	1	18394	0	0	0	21638	0	0	1	113766	0	0	0	6140	0	0	1
rs748429090	129247704	A	G	c.128A>G	p.Tyr43Cys	Missense	A>G	CBE	.	gnomAD Exomes,gnomAD Genomes	PASS	PASS	ENST00000296271.3	p.Tyr43Cys		3	282896	0.000010604603812001584	0	0	0	24966	0	0	0	35440	0	0	0	10370	0	0	0	19954	0	0	0	25124	0	0	3	129198	0	0	0	7228	0	0	0
rs1287941897	129247706	A	C	c.130A>C	p.Met44Leu	Missense	A>C	.	.	gnomAD Exomes	PASS	NA	ENST00000296271.3	p.Met44Leu		1	251494	0.00000397623800170183	0	0	0	16256	0	0	1	34592	0	0	0	10080	0	0	0	18394	0	0	0	21648	0	0	0	113768	0	0	0	6140	0	0	0
rs774336493	129247707	T	C	c.131T>C	p.Met44Thr	Missense	T>C	CBE	.	gnomAD Exomes,gnomAD Genomes	PASS	PASS	ENST00000296271.3	p.Met44Thr		2	282892	0.000007069835838411832	0	0	0	24966	0	0	1	35440	0	0	0	10370	0	0	0	19954	0	0	0	25120	0	0	0	129198	0	0	1	7228	0	0	0
rs1257389194	129247715	C	T	c.139C>T	p.Leu47Leu	Synonymous	C>T	ABE	.	gnomAD Genomes	NA	PASS	ENST00000296271.3	p.Leu47Leu		1	31410	0.00003183699458771092	0	0	0	8716	0	0	0	848	0	0	0	290	0	0	1	1560	0	0	0	3476	0	0	0	15434	0	0	0	1086	0	0	0
rs534819675	129247721	G	A	c.145G>A	p.Val49Met	Missense	G>A	ABE	.	gnomAD Exomes,gnomAD Genomes	PASS	PASS	ENST00000296271.3	p.Val49Met		31	282902	0.00010957858198245329	0	0	2	24970	0	0	0	35440	0	0	0	10370	0	0	0	19954	0	0	1	25120	0	0	28	129204	0	0	0	7228	0	0	0
rs1264758702	129247726	G	A	c.150G>A	p.Leu50Leu	Synonymous	G>A	ABE	.	gnomAD Genomes	NA	PASS	ENST00000296271.3	p.Leu50Leu		1	31400	0.00003184713375796178	0	0	0	8712	0	0	0	848	0	0	0	290	0	0	0	1558	0	0	0	3474	0	0	1	15430	0	0	0	1088	0	0	0
rs755190538	129247736	A	G	c.160A>G	p.Ile54Val	Missense	A>G	CBE	.	gnomAD Exomes	PASS	NA	ENST00000296271.3	p.Ile54Val		1	251494	0.00000397623800170183	0	0	0	16256	0	0	0	34592	0	0	0	10080	0	0	0	18394	0	0	0	21646	0	0	1	113770	0	0	0	6140	0	0	0
rs1312862210	129247741	C	T	c.165C>T	p.Asn55Asn	Synonymous	C>T	ABE	.	gnomAD Exomes	PASS	NA	ENST00000296271.3	p.Asn55Asn		2	251490	0.00000795260248916458	0	0	1	16256	0	0	0	34592	0	0	0	10080	0	0	0	18394	0	0	0	21644	0	0	0	113768	0	0	0	6140	0	0	1
rs779029199	129247747	C	T	c.171C>T	p.Leu57Leu	Synonymous	C>T	ABE	.	gnomAD Exomes	PASS	NA	ENST00000296271.3	p.Leu57Leu		1	251488	0.0000039763328667769435	0	0	0	16256	0	0	0	34592	0	0	0	10080	0	0	0	18394	0	0	0	21644	0	0	1	113766	0	0	0	6140	0	0	0
rs777849735	129247751	C	T	c.175C>T	p.Leu59Phe	Missense	C>T	ABE	.	gnomAD Exomes	PASS	NA	ENST00000296271.3	p.Leu59Phe		2	251486	0.000007952728978949126	0	0	1	16256	0	0	1	34592	0	0	0	10080	0	0	0	18394	0	0	0	21638	0	0	0	113770	0	0	0	6140	0	0	0
rs747002188	129247753	C	G	c.177C>G	p.Leu59Leu	Synonymous	C>G	GBE	.	gnomAD Exomes	PASS	NA	ENST00000296271.3	p.Leu59Leu		1	251488	0.0000039763328667769435	0	0	0	16256	0	0	0	34592	0	0	1	10080	0	0	0	18394	0	0	0	21642	0	0	0	113768	0	0	0	6140	0	0	0
rs776504351	129247757	G	A	c.181G>A	p.Val61Ile	Missense	G>A	ABE	.	gnomAD Exomes	PASS	NA	ENST00000296271.3	p.Val61Ile		5	251484	0.000019881980563375802	0	0	0	16256	0	0	1	34592	0	0	0	10080	0	0	1	18394	0	0	0	21640	0	0	2	113766	0	0	1	6140	0	0	0
rs1427114435	129247758	T	C	c.182T>C	p.Val61Ala	Missense	T>C	CBE	.	gnomAD Exomes	PASS	NA	ENST00000296271.3	p.Val61Ala		1	251484	0.00000397639611267516	0	0	0	16256	0	0	0	34592	0	0	0	10080	0	0	0	18394	0	0	0	21638	0	0	0	113770	0	0	0	6138	0	0	1
rs759425622	129247760	A	G	c.184A>G	p.Thr62Ala	Missense	A>G	CBE	.	gnomAD Exomes	PASS	NA	ENST00000296271.3	p.Thr62Ala		1	251488	0.0000039763328667769435	0	0	0	16256	0	0	0	34592	0	0	0	10080	0	0	0	18394	0	0	0	21642	0	0	1	113768	0	0	0	6140	0	0	0
rs367909246	129247762	C	T	c.186C>T	p.Thr62Thr	Synonymous	C>T	ABE	.	gnomAD Exomes,gnomAD Genomes	PASS	PASS	ENST00000296271.3	p.Thr62Thr		11	282890	0.00003888437201739192	0	0	4	24972	0	0	1	35440	0	0	0	10370	0	0	4	19954	0	0	0	25108	0	0	1	129202	0	0	1	7228	0	0	0
rs367909246	129247762	C	G	c.186C>G	p.Thr62Thr	Synonymous	C>G	GBE	.	gnomAD Exomes	PASS	NA	ENST00000296271.3	p.Thr62Thr		1	251480	0.000003976459360585334	0	0	0	16256	0	0	1	34592	0	0	0	10080	0	0	0	18394	0	0	0	21634	0	0	0	113768	0	0	0	6140	0	0	0
rs763566456	129247777	G	T	c.201G>T	p.Lys67Asn	Missense	G>T	.	.	gnomAD Exomes	PASS	NA	ENST00000296271.3	p.Lys67Asn		1	251490	0.00000397630124458229	0	0	0	16256	0	0	0	34592	0	0	0	10078	0	0	0	18394	0	0	0	21644	0	0	1	113770	0	0	0	6140	0	0	0
rs763566456	129247777	G	A	c.201G>A	p.Lys67Lys	Synonymous	G>A	ABE	.	gnomAD Exomes	PASS	NA	ENST00000296271.3	p.Lys67Lys		1	251490	0.00000397630124458229	0	0	0	16256	0	0	0	34592	0	0	0	10078	0	0	0	18394	0	0	0	21644	0	0	1	113770	0	0	0	6140	0	0	0
rs118173887	129247782	G	A	c.206G>A	p.Arg69His	Missense	G>A	ABE	.	gnomAD Exomes	PASS	NA	ENST00000296271.3	p.Arg69His		5	251478	0.000019882454926474682	0	0	0	16256	0	0	0	34592	0	0	0	10080	0	0	3	18394	0	0	0	21630	0	0	1	113770	0	0	0	6140	0	0	1
rs755350955	129247786	G	A	c.210G>A	p.Thr70Thr	Synonymous	G>A	ABE	.	gnomAD Exomes	PASS	NA	ENST00000296271.3	p.Thr70Thr		1	251472	0.000003976585862441942	0	0	0	16256	0	0	0	34592	0	0	1	10080	0	0	0	18394	0	0	0	21624	0	0	0	113770	0	0	0	6140	0	0	0
rs758491851	129247796	T	C	c.220T>C	p.Tyr74His	Missense	T>C	CBE	.	gnomAD Exomes	PASS	NA	ENST00000296271.3	p.Tyr74His		1	251486	0.000003976364489474563	0	0	0	16256	0	0	0	34592	0	0	0	10080	0	0	0	18394	0	0	0	21640	0	0	1	113768	0	0	0	6140	0	0	0
rs777943803	129247798	C	T	c.222C>T	p.Tyr74Tyr	Synonymous	C>T	ABE	.	gnomAD Exomes	PASS	NA	ENST00000296271.3	p.Tyr74Tyr		5	251492	0.000019881348114452945	0	0	0	16256	0	0	5	34592	0	0	0	10080	0	0	0	18394	0	0	0	21644	0	0	0	113770	0	0	0	6140	0	0	0
rs367633279	129247799	A	G	c.223A>G	p.Ile75Val	Missense	A>G	CBE	.	gnomAD Exomes	PASS	NA	ENST00000296271.3	p.Ile75Val		1	251492	0.000003976269622890589	0	0	0	16256	0	0	0	34592	0	0	0	10080	0	0	0	18394	0	0	0	21644	0	0	1	113770	0	0	0	6140	0	0	0
rs1248203737	129247808	A	C	c.232A>C	p.Asn78His	Missense	A>C	.	.	gnomAD Exomes	PASS	NA	ENST00000296271.3	p.Asn78His		1	251496	0.000003976206381016	0	0	0	16256	0	0	0	34592	0	0	0	10080	0	0	0	18394	0	0	0	21648	0	0	1	113770	0	0	0	6140	0	0	0
rs1176212506	129247814	G	T	c.238G>T	p.Ala80Ser	Missense	G>T	.	.	gnomAD Exomes	PASS	NA	ENST00000296271.3	p.Ala80Ser		1	251492	0.000003976269622890589	0	0	0	16256	0	0	1	34592	0	0	0	10080	0	0	0	18394	0	0	0	21646	0	0	0	113768	0	0	0	6140	0	0	0
NA	129247816	C	T	c.240C>T	p.Ala80Ala	Synonymous	C>T	ABE	.	gnomAD Exomes,gnomAD Genomes	PASS	PASS	ENST00000296271.3	p.Ala80Ala		7	282886	0.000024744950262649973	0	0	1	24968	0	0	1	35438	0	0	0	10370	0	0	0	19954	0	0	0	25122	0	0	5	129190	0	0	0	7228	0	0	0
NA	129247816	C	G	c.240C>G	p.Ala80Ala	Synonymous	C>G	GBE	.	gnomAD Exomes	PASS	NA	ENST00000296271.3	p.Ala80Ala		2	251492	0.000007952539245781177	0	0	0	16256	0	0	0	34592	0	0	0	10080	0	0	0	18394	0	0	0	21646	0	0	2	113768	0	0	0	6140	0	0	0
rs781325869	129247817	G	A	c.241G>A	p.Val81Met	Missense	G>A	ABE	.	gnomAD Exomes	PASS	NA	ENST00000296271.3	p.Val81Met		1	251478	0.000003976490985294937	0	0	0	16256	0	0	0	34592	0	0	0	10080	0	0	0	18394	0	0	0	21636	0	0	1	113764	0	0	0	6140	0	0	0
rs745643650	129247818	T	C	c.242T>C	p.Val81Ala	Missense	T>C	CBE	.	gnomAD Exomes	PASS	NA	ENST00000296271.3	p.Val81Ala		5	251482	0.000019882138681893735	0	0	0	16256	0	0	0	34590	0	0	4	10080	0	0	0	18394	0	0	0	21646	0	0	0	113762	0	0	1	6138	0	0	0
rs769544430	129247822	T	C	c.246T>C	p.Ala82Ala	Synonymous	T>C	CBE	.	gnomAD Exomes	PASS	NA	ENST00000296271.3	p.Ala82Ala		1	251488	0.0000039763328667769435	0	0	0	16256	0	0	0	34592	0	0	0	10080	0	0	0	18394	0	0	0	21648	0	0	1	113766	0	0	0	6136	0	0	0
rs1423255875	129247823	G	T	c.247G>T	p.Asp83Tyr	Missense	G>T	.	.	gnomAD Exomes	PASS	NA	ENST00000296271.3	p.Asp83Tyr		1	251484	0.00000397639611267516	0	0	0	16256	0	0	0	34592	0	0	0	10080	0	0	0	18394	0	0	0	21644	0	0	1	113764	0	0	0	6138	0	0	0
rs1326147175	129247824	A	G	c.248A>G	p.Asp83Gly	Missense	A>G	CBE	.	gnomAD Exomes	PASS	NA	ENST00000296271.3	p.Asp83Gly		1	251480	0.000003976459360585334	0	0	0	16256	0	0	0	34592	0	0	0	10078	0	0	0	18394	0	0	0	21644	0	0	1	113762	0	0	0	6138	0	0	0
rs1284225815	129247825	C	T	c.249C>T	p.Asp83Asp	Synonymous	C>T	ABE	.	gnomAD Genomes	NA	PASS	ENST00000296271.3	p.Asp83Asp		1	31402	0.0000318451054072989	0	0	1	8714	0	0	0	848	0	0	0	290	0	0	0	1560	0	0	0	3474	0	0	0	15428	0	0	0	1088	0	0	0
rs1350780957	129247838	C	T	c.262C>T	p.Leu88Leu	Synonymous	C>T	ABE	.	gnomAD Exomes	PASS	NA	ENST00000296271.3	p.Leu88Leu		1	251458	0.000003976807260059334	0	0	0	16256	0	0	0	34590	0	0	0	10078	0	0	0	18394	0	0	0	21644	0	0	1	113742	0	0	0	6138	0	0	0
rs762451457	129247843	T	C	c.267T>C	p.Gly89Gly	Synonymous	T>C	CBE	.	gnomAD Exomes,gnomAD Genomes	PASS	PASS	ENST00000296271.3	p.Gly89Gly		23	282842	0.00008131748467342191	0	0	0	24964	0	0	23	35438	0	0	0	10368	0	0	0	19954	0	0	0	25114	0	0	0	129164	0	0	0	7224	0	0	0
rs773808406	129247855	C	T	c.279C>T	p.Ser93Ser	Synonymous	C>T	ABE	.	gnomAD Exomes	PASS	NA	ENST00000296271.3	p.Ser93Ser		1	251306	0.000003979212593412016	0	0	0	16256	0	0	0	34588	0	0	0	10072	0	0	0	18394	0	0	0	21638	0	0	0	113620	0	0	0	6122	0	0	1
rs761338278	129247864	C	T	c.288C>T	p.Tyr96Tyr	Synonymous	C>T	ABE	.	gnomAD Exomes,gnomAD Genomes	PASS	PASS	ENST00000296271.3	p.Tyr96Tyr		7	282650	0.000024765611179904474	0	0	2	24966	0	0	0	35438	0	0	0	10360	0	0	3	19954	0	0	0	25102	0	0	0	128998	0	0	0	7216	0	0	2
rs766852589	129247869	C	G	c.293C>G	p.Ser98Cys	Missense	C>G	GBE	.	gnomAD Exomes	PASS	NA	ENST00000296271.3	p.Ser98Cys		1	251174	0.000003981303797367562	0	0	0	16254	0	0	0	34584	0	0	0	10062	0	0	0	18394	0	0	0	21632	0	0	1	113506	0	0	0	6126	0	0	0
rs1357414784	129247874	C	A	c.298C>A	p.His100Asn	Missense	C>A	.	.	gnomAD Exomes	PASS	NA	ENST00000296271.3	p.His100Asn		1	251062	0.000003983079876683847	0	0	0	16256	0	0	0	34572	0	0	0	10058	0	0	0	18392	0	0	0	21622	0	0	1	113428	0	0	0	6118	0	0	0
rs143735182	129247875	A	G	c.299A>G	p.His100Arg	Missense	A>G	CBE	.	gnomAD Exomes,gnomAD Genomes	PASS	PASS	ENST00000296271.3	p.His100Arg		12	282464	0.000042483289905970316	0	0	10	24968	0	0	2	35418	0	0	0	10348	0	0	0	19952	0	0	0	25100	0	0	0	128854	0	0	0	7208	0	0	0
rs1291957024	129247877	G	A	c.301G>A	p.Gly101Arg	Missense	G>A	ABE	.	gnomAD Exomes	PASS	NA	ENST00000296271.3	p.Gly101Arg		1	251006	0.0000039839685107128915	0	0	0	16256	0	0	0	34570	0	0	0	10054	0	0	0	18394	0	0	0	21622	0	0	0	113374	0	0	0	6120	0	0	1
rs759945007	129247878	G	A	c.302G>A	p.Gly101Glu	Missense	G>A	ABE	.	gnomAD Exomes	PASS	NA	ENST00000296271.3	p.Gly101Glu		2	250994	0.000007968317967760185	0	0	0	16256	0	0	0	34570	0	0	0	10052	0	0	2	18392	0	0	0	21614	0	0	0	113376	0	0	0	6122	0	0	0
rs149615742	129247885	C	T	c.309C>T	p.Phe103Phe	Synonymous	C>T	ABE	.	gnomAD Exomes,gnomAD Genomes	PASS	PASS	ENST00000296271.3	p.Phe103Phe		6	282236	0.00002125880468827506	0	0	4	24964	0	0	1	35416	0	0	0	10344	0	0	0	19950	0	0	0	25092	0	0	0	128656	0	0	1	7206	0	0	0
rs758484916	129247888	C	T	c.312C>T	p.Val104Val	Synonymous	C>T	ABE	.	gnomAD Exomes	PASS	NA	ENST00000296271.3	p.Val104Val		1	250806	0.000003987145443091473	0	0	0	16254	0	0	0	34566	0	0	0	10054	0	0	0	18392	0	0	0	21616	0	0	1	113202	0	0	0	6118	0	0	0
rs1488067054	129247894	G	A	c.318G>A	p.Gly106Gly	Synonymous	G>A	ABE	.	gnomAD Genomes	NA	PASS	ENST00000296271.3	p.Gly106Gly		1	31398	0.000031849162367029746	0	0	1	8710	0	0	0	848	0	0	0	290	0	0	0	1558	0	0	0	3476	0	0	0	15428	0	0	0	1088	0	0	0
rs757449302	129247896	C	A	c.320C>A	p.Pro107His	Missense	C>A	.	.	gnomAD Exomes	PASS	NA	ENST00000296271.3	p.Pro107His		1	250510	0.000003991856612510478	0	0	0	16244	0	0	0	34558	0	0	0	10042	0	0	0	18388	0	0	0	21610	0	0	0	112958	0	0	0	6110	0	0	1
rs751153075	129247897	C	CA	c.322dupA	p.Thr108AsnfsTer15	Indel	.	.	.	gnomAD Exomes	PASS	NA	ENST00000296271.3	p.Thr108AsnfsTer15		1	250514	0.000003991792873851362	0	0	0	16246	0	0	0	34562	0	0	0	10044	0	0	0	18388	0	0	0	21608	0	0	1	112952	0	0	0	6112	0	0	0
rs751153075	129247897	C	T	c.321C>T	p.Pro107Pro	Synonymous	C>T	ABE	.	gnomAD Genomes	NA	PASS	ENST00000296271.3	p.Pro107Pro		1	31396	0.00003185119123455217	0	0	0	8710	0	0	0	848	0	0	0	290	0	0	0	1558	0	0	0	3476	0	0	1	15426	0	0	0	1088	0	0	0
rs1415160298	129247901	G	T	c.325G>T	p.Gly109Ter	Nonsense	G>T	.	.	gnomAD Exomes	PASS	NA	ENST00000296271.3	p.Gly109Ter		1	250428	0.000003993163703739198	0	0	0	16240	0	0	0	34558	0	0	0	10042	0	0	0	18388	0	0	0	21608	0	0	0	112870	0	0	0	6112	0	0	1
rs745851408	129247908	A	G	c.332A>G	p.Asn111Ser	Missense	A>G	CBE	.	gnomAD Exomes	PASS	NA	ENST00000296271.3	p.Asn111Ser		2	250204	0.000007993477322504836	0	0	0	16234	0	0	0	34554	0	0	0	10030	0	0	1	18388	0	0	0	21572	0	0	0	112720	0	0	0	6102	0	0	1
rs371461422	129247911	T	C	c.335T>C	p.Leu112Ser	Missense	T>C	CBE	.	gnomAD Exomes	PASS	NA	ENST00000296271.3	p.Leu112Ser		4	250126	0.000015991940062208645	0	0	0	16230	0	0	0	34554	0	0	0	10030	0	0	0	18390	0	0	0	21562	0	0	2	112652	0	0	0	6106	0	0	2
rs104893788	129247917	G	C	c.341G>C	p.Gly114Ala	Missense	G>C	GBE	.	gnomAD Exomes	PASS	NA	ENST00000296271.3	p.Gly114Ala		1	249616	0.000004006153451701814	0	0	0	16218	0	0	0	34552	0	0	0	10018	0	0	0	18384	0	0	0	21438	0	0	0	112326	0	0	0	6094	0	0	1
rs1447750550	129247918	C	T	c.342C>T	p.Gly114Gly	Synonymous	C>T	ABE	.	gnomAD Exomes	PASS	NA	ENST00000296271.3	p.Gly114Gly		1	249580	0.0000040067313085984455	0	0	0	16212	0	0	0	34552	0	0	0	10006	0	0	1	18384	0	0	0	21438	0	0	0	112322	0	0	0	6094	0	0	0
rs1336351157	129247921	C	T	c.345C>T	p.Phe115Phe	Synonymous	C>T	ABE	.	gnomAD Exomes	PASS	NA	ENST00000296271.3	p.Phe115Phe		1	249352	0.000004010394943694055	0	0	0	16212	0	0	0	34550	0	0	0	10000	0	0	0	18386	0	0	0	21384	0	0	0	112156	0	0	0	6094	0	0	1
rs148801522	129247923	T	A	c.347T>A	p.Phe116Tyr	Missense	T>A	.	.	gnomAD Exomes	PASS	NA	ENST00000296271.3	p.Phe116Tyr		4	249366	0.000016040679162355734	0	0	4	16212	0	0	0	34552	0	0	0	9994	0	0	0	18386	0	0	0	21376	0	0	0	112180	0	0	0	6090	0	0	0
rs1454654794	129247927	C	T	c.351C>T	p.Ala117Ala	Synonymous	C>T	ABE	.	gnomAD Exomes	PASS	NA	ENST00000296271.3	p.Ala117Ala		1	248914	0.000004017451810665531	0	0	0	16196	0	0	0	34538	0	0	0	9980	0	0	0	18384	0	0	0	21276	0	0	0	111898	0	0	0	6080	0	0	1
rs749137786	129247931	C	T	c.355C>T	p.Leu119Leu	Synonymous	C>T	ABE	.	gnomAD Exomes	PASS	NA	ENST00000296271.3	p.Leu119Leu		2	248642	0.00000804369334223502	0	0	0	16196	0	0	0	34530	0	0	0	9956	0	0	0	18376	0	0	0	21182	0	0	2	111770	0	0	0	6076	0	0	0
rs1476531540	129247933	G	A	c.357G>A	p.Leu119Leu	Synonymous	G>A	ABE	.	gnomAD Genomes	NA	PASS	ENST00000296271.3	p.Leu119Leu		2	31382	0.00006373080109616978	0	0	2	8696	0	0	0	848	0	0	0	290	0	0	0	1558	0	0	0	3476	0	0	0	15428	0	0	0	1086	0	0	0
rs768251138	129247935	G	A	c.359G>A	p.Gly120Asp	Missense	G>A	ABE	.	gnomAD Exomes	PASS	NA	ENST00000296271.3	p.Gly120Asp		1	248012	0.000004032062964695256	0	0	0	16162	0	0	0	34522	0	0	0	9938	0	0	0	18372	0	0	0	20964	0	0	1	111460	0	0	0	6064	0	0	0
rs541163949	129247946	C	T	c.361+9C>T	.	Intronic	C>T	ABE	.	gnomAD Exomes	PASS	NA	ENST00000296271.3	c.361+9C>T		12	245888	0.000048802706923477355	0	0	0	16096	0	0	0	34484	0	0	2	9842	0	0	0	18360	0	0	0	20240	0	0	2	110438	0	0	1	6036	0	0	7
rs1459534591	129247948	G	T	c.361+11G>T	.	Intronic	G>T	.	.	gnomAD Exomes	PASS	NA	ENST00000296271.3	c.361+11G>T		2	244914	0.000008166131785034746	0	0	0	15858	0	0	2	34440	0	0	0	9826	0	0	0	18360	0	0	0	19966	0	0	0	110094	0	0	0	6008	0	0	0
rs1189010269	129247950	T	C	c.361+13T>C	.	Intronic	T>C	CBE	.	gnomAD Exomes	PASS	NA	ENST00000296271.3	c.361+13T>C		1	245288	0.000004076840285704967	0	0	0	16044	0	0	0	34464	0	0	0	9824	0	0	0	18364	0	0	0	20016	0	0	1	110186	0	0	0	6016	0	0	0
rs765781218	129247951	G	A	c.361+14G>A	.	Intronic	G>A	ABE	.	gnomAD Exomes,gnomAD Genomes	PASS	PASS	ENST00000296271.3	c.361+14G>A		3	275886	0.000010874056675583393	0	0	0	24702	0	0	0	35282	0	0	0	10066	0	0	3	19916	0	0	0	23234	0	0	0	125294	0	0	0	7094	0	0	0
rs375391319	129247959	G	C	c.361+22G>C	.	Intronic	G>C	GBE	.	gnomAD Exomes	PASS	NA	ENST00000296271.3	c.361+22G>C		4	242878	0.000016469173823895125	0	0	1	15902	0	0	1	34394	0	0	0	9678	0	0	0	18352	0	0	0	19236	0	0	2	109184	0	0	0	5966	0	0	0
rs763422574	129247962	G	A	c.361+25G>A	.	Intronic	G>A	ABE	.	gnomAD Exomes	PASS	NA	ENST00000296271.3	c.361+25G>A		1	241828	0.00000413517045172602	0	0	0	15880	0	0	0	34312	0	0	0	9596	0	0	0	18348	0	0	0	18930	0	0	0	108736	0	0	0	5956	0	0	1
rs369851208	129247964	G	T	c.361+27G>T	.	Intronic	G>T	.	.	gnomAD Exomes,gnomAD Genomes	PASS	PASS	ENST00000296271.3	c.361+27G>T		12	271558	0.00004418945492307352	0	0	0	24436	0	0	7	35112	0	0	0	9794	0	0	0	19896	0	0	0	21942	0	0	5	123538	0	0	0	6990	0	0	0
rs757395830	129247970	G	A	c.361+33G>A	.	Intronic	G>A	ABE	.	gnomAD Exomes	PASS	NA	ENST00000296271.3	c.361+33G>A		1	237124	0.000004217202813717717	0	0	0	15622	0	0	0	34096	0	0	0	9256	0	0	0	18332	0	0	0	17692	0	0	1	106922	0	0	0	5844	0	0	0
rs767646428	129247971	C	T	c.361+34C>T	.	Intronic	C>T	ABE	.	gnomAD Exomes,gnomAD Genomes	PASS	PASS	ENST00000296271.3	c.361+34C>T		4	267812	0.000014935850522007976	0	0	3	24324	0	0	0	34912	0	0	0	9482	0	0	0	19880	0	0	1	21008	0	0	0	122076	0	0	0	6912	0	0	0
rs767646428	129247971	C	G	c.361+34C>G	.	Intronic	C>G	GBE	.	gnomAD Genomes	NA	PASS	ENST00000296271.3	c.361+34C>G		1	31384	0.00003186336986999745	0	0	1	8704	0	0	0	848	0	0	0	290	0	0	0	1554	0	0	0	3474	0	0	0	15428	0	0	0	1086	0	0	0
rs750519691	129247972	C	T	c.361+35C>T	.	Intronic	C>T	ABE	.	gnomAD Exomes	PASS	NA	ENST00000296271.3	c.361+35C>T		2	235808	0.00000848147645542136	0	0	0	15542	0	0	1	34054	0	0	0	9154	0	0	0	18330	0	0	0	17364	0	0	0	106392	0	0	0	5828	0	0	1
rs372349714	129247973	C	T	c.361+36C>T	.	Intronic	C>T	ABE	.	gnomAD Exomes,gnomAD Genomes	PASS	PASS	ENST00000296271.3	c.361+36C>T		134	266360	0.0005030785403213696	1	0	1	24174	0	0	5	34872	0	0	0	9362	0	0	2	19870	0	0	35	20640	0	0	75	121494	1	0	3	6904	0	0	13
rs780060597	129247974	G	A	c.361+37G>A	.	Intronic	G>A	ABE	.	gnomAD Exomes,gnomAD Genomes	PASS	PASS	ENST00000296271.3	c.361+37G>A		25	265874	0.00009402950269676613	0	0	1	24134	0	0	0	34848	0	0	0	9360	0	0	24	19878	0	0	0	20492	0	0	0	121318	0	0	0	6878	0	0	0
rs1325971237	129247978	G	A	c.361+41G>A	.	Intronic	G>A	ABE	.	gnomAD Exomes	PASS	NA	ENST00000296271.3	c.361+41G>A		1	231614	0.0000043175283013980155	0	0	0	15352	0	0	0	33820	0	0	0	8826	0	0	0	18290	0	0	0	16454	0	0	1	104758	0	0	0	5734	0	0	0
rs1429888921	129247984	A	C	c.361+47A>C	.	Intronic	A>C	.	.	gnomAD Exomes	PASS	NA	ENST00000296271.3	c.361+47A>C		1	229272	0.000004361631599148609	0	0	0	15238	0	0	1	33806	0	0	0	8594	0	0	0	18290	0	0	0	15912	0	0	0	103854	0	0	0	5680	0	0	0
rs749016955	129247985	G	A	c.361+48G>A	.	Intronic	G>A	ABE	.	gnomAD Exomes	PASS	NA	ENST00000296271.3	c.361+48G>A		15	228970	0.00006551076560248068	0	0	0	15242	0	0	0	33792	0	0	13	8592	0	0	0	18286	0	0	0	15822	0	0	2	103728	0	0	0	5680	0	0	0
rs192412661	129248002	C	T	c.361+65C>T	.	Intronic	C>T	ABE	.	gnomAD Genomes	NA	PASS	ENST00000296271.3	c.361+65C>T		1	31380	0.000031867431485022305	0	0	1	8700	0	0	0	848	0	0	0	290	0	0	0	1556	0	0	0	3474	0	0	0	15424	0	0	0	1088	0	0	0
rs564018441	129248009	G	A	c.361+72G>A	.	Intronic	G>A	ABE	.	gnomAD Genomes	NA	PASS	ENST00000296271.3	c.361+72G>A		1	31404	0.00003184307731499172	0	0	0	8714	0	0	0	848	0	0	0	290	0	0	1	1558	0	0	0	3474	0	0	0	15434	0	0	0	1086	0	0	0
rs531077633	129248011	C	T	c.361+74C>T	.	Intronic	C>T	ABE	.	gnomAD Genomes	NA	PASS	ENST00000296271.3	c.361+74C>T		2	31388	0.00006371861858034918	0	0	0	8708	0	0	0	848	0	0	0	288	0	0	0	1556	0	0	0	3474	0	0	2	15426	0	0	0	1088	0	0	0
rs889556515	129248012	G	A	c.361+75G>A	.	Intronic	G>A	ABE	.	gnomAD Genomes	NA	PASS	ENST00000296271.3	c.361+75G>A		1	31386	0.000031861339450710506	0	0	0	8706	0	0	1	848	0	0	0	288	0	0	0	1558	0	0	0	3476	0	0	0	15424	0	0	0	1086	0	0	0
rs1025132463	129249654	T	A	c.362-65T>A	.	Intronic	T>A	.	.	gnomAD Genomes	NA	PASS	ENST00000296271.3	c.362-65T>A		1	31404	0.00003184307731499172	0	0	0	8718	0	0	0	848	0	0	0	290	0	0	1	1560	0	0	0	3476	0	0	0	15424	0	0	0	1088	0	0	0
rs764208456	129249657	G	C	c.362-62G>C	.	Intronic	G>C	GBE	.	gnomAD Genomes	NA	PASS	ENST00000296271.3	c.362-62G>C		2	31394	0.0000637064407211569	0	0	2	8716	0	0	0	848	0	0	0	290	0	0	0	1560	0	0	0	3476	0	0	0	15420	0	0	0	1084	0	0	0
rs535635302	129249658	G	T	c.362-61G>T	.	Intronic	G>T	.	.	gnomAD Genomes	NA	PASS	ENST00000296271.3	c.362-61G>T		1	31396	0.00003185119123455217	0	0	0	8714	0	0	0	848	0	0	0	290	0	0	0	1558	0	0	0	3474	0	0	1	15424	0	0	0	1088	0	0	0
rs1342079756	129249671	TC	T	c.362-46delC	.	Indel	.	.	.	gnomAD Exomes	PASS	NA	ENST00000296271.3	c.362-46delC		1	251088	0.000003982667431338813	0	0	0	16256	0	0	0	34578	0	0	0	10072	0	0	0	18394	0	0	0	21624	0	0	1	113418	0	0	0	6130	0	0	0
rs375593312	129249683	G	A	c.362-36G>A	.	Intronic	G>A	ABE	.	gnomAD Exomes,gnomAD Genomes	PASS	PASS	ENST00000296271.3	c.362-36G>A		36	282646	0.00012736780283464122	1	0	20	24970	1	0	16	35428	0	0	0	10366	0	0	0	19952	0	0	0	25114	0	0	0	128982	0	0	0	7218	0	0	0
rs1297666027	129249685	G	A	c.362-34G>A	.	Intronic	G>A	ABE	.	gnomAD Genomes	NA	PASS	ENST00000296271.3	c.362-34G>A		1	31386	0.000031861339450710506	0	0	1	8710	0	0	0	848	0	0	0	288	0	0	0	1558	0	0	0	3472	0	0	0	15422	0	0	0	1088	0	0	0
rs1262343887	129249686	G	T	c.362-33G>T	.	Intronic	G>T	.	.	gnomAD Exomes	PASS	NA	ENST00000296271.3	c.362-33G>T		1	251312	0.000003979117590883046	0	0	0	16256	0	0	0	34586	0	0	0	10078	0	0	0	18394	0	0	0	21642	0	0	1	113606	0	0	0	6134	0	0	0
rs780707497	129249690	GT	G	c.362-28delT	.	Indel	.	.	.	gnomAD Exomes	PASS	NA	ENST00000296271.3	c.362-28delT		4	251360	0.00001591343093570974	0	0	0	16256	0	0	0	34586	0	0	0	10078	0	0	0	18394	0	0	0	21640	0	0	3	113652	0	0	0	6138	0	0	1
rs778533886	129249694	T	C	c.362-25T>C	.	Intronic	T>C	CBE	.	gnomAD Exomes	PASS	NA	ENST00000296271.3	c.362-25T>C		2	251402	0.000007955386194222798	0	0	0	16256	0	0	0	34586	0	0	0	10078	0	0	0	18394	0	0	0	21648	0	0	2	113686	0	0	0	6138	0	0	0
rs747855401	129249696	A	T	c.362-23A>T	.	Intronic	A>T	.	.	gnomAD Exomes,gnomAD Genomes	PASS	PASS	ENST00000296271.3	c.362-23A>T		9	282770	0.00003182798741026276	0	0	0	24964	0	0	0	35434	0	0	0	10366	0	0	0	19950	0	0	7	25120	0	0	2	129092	0	0	0	7228	0	0	0
rs369893168	129249698	C	T	c.362-21C>T	.	Intronic	C>T	ABE	.	gnomAD Exomes	PASS	NA	ENST00000296271.3	c.362-21C>T		11	251398	0.00004375532024916666	0	0	0	16256	0	0	0	34584	0	0	0	10080	0	0	1	18394	0	0	1	21644	0	0	8	113684	0	0	0	6140	0	0	1
rs772533932	129249700	C	G	c.362-19C>G	.	Intronic	C>G	GBE	.	gnomAD Exomes	PASS	NA	ENST00000296271.3	c.362-19C>G		1	251438	0.000003977123585138285	0	0	0	16256	0	0	1	34586	0	0	0	10080	0	0	0	18394	0	0	0	21648	0	0	0	113718	0	0	0	6140	0	0	0
rs746563423	129249702	T	G	c.362-17T>G	.	Intronic	T>G	.	.	gnomAD Exomes,gnomAD Genomes	PASS	PASS	ENST00000296271.3	c.362-17T>G		2	282832	0.000007071335633874526	0	0	2	24966	0	0	0	35434	0	0	0	10368	0	0	0	19950	0	0	0	25122	0	0	0	129148	0	0	0	7228	0	0	0
rs763402049	129249711	C	A	c.362-8C>A	.	Splice region	C>A	.	.	gnomAD Exomes	PASS	NA	ENST00000296271.3	c.362-8C>A		1	251468	0.000003976649116388566	0	0	0	16256	0	0	0	34586	0	0	0	10078	0	0	0	18394	0	0	0	21648	0	0	1	113750	0	0	0	6140	0	0	0
rs764607760	129249716	C	T	c.362-3C>T	.	Splice region	C>T	ABE	.	gnomAD Exomes	PASS	NA	ENST00000296271.3	c.362-3C>T		4	251478	0.000015905963941179747	0	0	0	16256	0	0	0	34586	0	0	0	10080	0	0	0	18394	0	0	0	21648	0	0	4	113758	0	0	0	6140	0	0	0
rs774865494	129249721	G	A	c.364G>A	p.Glu122Lys	Missense	G>A	ABE	.	gnomAD Exomes	PASS	NA	ENST00000296271.3	p.Glu122Lys		1	251466	0.000003976680744116501	0	0	1	16256	0	0	0	34586	0	0	0	10080	0	0	0	18394	0	0	0	21646	0	0	0	113748	0	0	0	6140	0	0	0
rs762059468	129249722	A	G	c.365A>G	p.Glu122Gly	Missense	A>G	CBE	.	gnomAD Exomes	PASS	NA	ENST00000296271.3	p.Glu122Gly		1	251474	0.000003976554236223228	0	0	0	16256	0	0	1	34586	0	0	0	10080	0	0	0	18394	0	0	0	21648	0	0	0	113754	0	0	0	6140	0	0	0
rs895489077	129249728	C	T	c.371C>T	p.Ala124Val	Missense	C>T	ABE	.	gnomAD Genomes	NA	PASS	ENST00000296271.3	p.Ala124Val		1	31400	0.00003184713375796178	0	0	1	8710	0	0	0	848	0	0	0	290	0	0	0	1560	0	0	0	3476	0	0	0	15428	0	0	0	1088	0	0	0
rs1384283117	129249729	C	T	c.372C>T	p.Ala124Ala	Synonymous	C>T	ABE	.	gnomAD Exomes	PASS	NA	ENST00000296271.3	p.Ala124Ala		1	251478	0.000003976490985294937	0	0	0	16256	0	0	1	34586	0	0	0	10080	0	0	0	18394	0	0	0	21648	0	0	0	113758	0	0	0	6140	0	0	0
rs1399039412	129249731	T	C	c.374T>C	p.Leu125Pro	Missense	T>C	CBE	.	gnomAD Exomes	PASS	NA	ENST00000296271.3	p.Leu125Pro		1	251478	0.000003976490985294937	0	0	0	16256	0	0	0	34586	0	0	0	10080	0	0	0	18394	0	0	0	21648	0	0	1	113758	0	0	0	6140	0	0	0
rs747643955	129249737	CCT	C	c.381_382delCT	p.Leu128GlyfsTer13	Indel	.	.	.	gnomAD Exomes	PASS	NA	ENST00000296271.3	p.Leu128GlyfsTer13		1	251476	0.000003976522610507564	0	0	0	16256	0	0	0	34586	0	0	0	10080	0	0	0	18394	0	0	0	21646	0	0	0	113758	0	0	0	6140	0	0	1
rs146311684	129249738	C	T	c.381C>T	p.Ser127Ser	Synonymous	C>T	ABE	.	gnomAD Exomes	PASS	NA	ENST00000296271.3	p.Ser127Ser		1	251474	0.000003976554236223228	0	0	0	16256	0	0	0	34584	0	0	0	10080	0	0	0	18394	0	0	0	21648	0	0	1	113756	0	0	0	6140	0	0	0
rs1246476415	129249747	C	T	c.390C>T	p.Val130Val	Synonymous	C>T	ABE	.	gnomAD Genomes	NA	PASS	ENST00000296271.3	p.Val130Val		1	31392	0.000031855249745158005	0	0	0	8712	0	0	0	848	0	0	0	290	0	0	0	1558	0	0	0	3474	0	0	1	15422	0	0	0	1088	0	0	0
rs1022655604	129249753	C	A	c.396C>A	p.Ala132Ala	Synonymous	C>A	.	.	gnomAD Genomes	NA	PASS	ENST00000296271.3	p.Ala132Ala		1	31400	0.00003184713375796178	0	0	0	8710	0	0	0	848	0	0	0	290	0	0	0	1560	0	0	0	3474	0	0	1	15430	0	0	0	1088	0	0	0
rs766196737	129249757	G	A	c.400G>A	p.Glu134Lys	Missense	G>A	ABE	.	gnomAD Exomes,gnomAD Genomes	PASS	PASS	ENST00000296271.3	p.Glu134Lys		2	282880	0.000007070135746606335	0	0	0	24964	0	0	0	35434	0	0	0	10370	0	0	1	19954	0	0	0	25120	0	0	1	129196	0	0	0	7226	0	0	0
rs1057522760	129249762	G	A	c.405G>A	p.Arg135Arg	Synonymous	G>A	ABE	.	gnomAD Exomes,gnomAD Genomes	PASS	PASS	ENST00000296271.3	p.Arg135Arg		2	282888	0.000007069935804982891	0	0	0	24962	0	0	2	35434	0	0	0	10370	0	0	0	19954	0	0	0	25122	0	0	0	129202	0	0	0	7228	0	0	0
rs778626065	129249766	G	A	c.409G>A	p.Val137Met	Missense	G>A	ABE	.	gnomAD Exomes	PASS	NA	ENST00000296271.3	p.Val137Met		4	251488	0.000015905331467107774	0	0	0	16256	0	0	1	34586	0	0	0	10080	0	0	1	18394	0	0	0	21646	0	0	2	113770	0	0	0	6140	0	0	0
rs1213823882	129249771	G	C	c.414G>C	p.Val138Val	Synonymous	G>C	GBE	.	gnomAD Exomes	PASS	NA	ENST00000296271.3	p.Val138Val		1	251484	0.00000397639611267516	0	0	0	16256	0	0	0	34584	0	0	0	10080	0	0	0	18394	0	0	1	21648	0	0	0	113766	0	0	0	6140	0	0	0
rs752496804	129249785	T	G	c.428T>G	p.Met143Arg	Missense	T>G	.	.	gnomAD Exomes	PASS	NA	ENST00000296271.3	p.Met143Arg		1	251488	0.0000039763328667769435	0	0	0	16256	0	0	0	34586	0	0	0	10080	0	0	0	18394	0	0	0	21646	0	0	0	113770	0	0	0	6140	0	0	1
rs1488892105	129249789	C	T	c.432C>T	p.Ser144Ser	Synonymous	C>T	ABE	.	gnomAD Exomes,gnomAD Genomes	PASS	PASS	ENST00000296271.3	p.Ser144Ser		7	282890	0.000024744600374703947	0	0	7	24972	0	0	0	35434	0	0	0	10370	0	0	0	19954	0	0	0	25120	0	0	0	129196	0	0	0	7228	0	0	0
rs1222453447	129249793	T	A	c.436T>A	p.Phe146Ile	Missense	T>A	.	.	gnomAD Exomes	PASS	NA	ENST00000296271.3	p.Phe146Ile		1	251488	0.0000039763328667769435	0	0	0	16256	0	0	1	34586	0	0	0	10080	0	0	0	18394	0	0	0	21646	0	0	0	113770	0	0	0	6140	0	0	0
rs780408367	129249802	G	A	c.445G>A	p.Gly149Arg	Missense	G>A	ABE	.	gnomAD Exomes	PASS	NA	ENST00000296271.3	p.Gly149Arg		3	251478	0.000011929472955884809	0	0	0	16256	0	0	0	34586	0	0	0	10080	0	0	0	18394	0	0	0	21644	0	0	2	113762	0	0	1	6140	0	0	0
rs931275670	129249803	G	A	c.446G>A	p.Gly149Glu	Missense	G>A	ABE	.	gnomAD Exomes	PASS	NA	ENST00000296271.3	p.Gly149Glu		1	251478	0.000003976490985294937	0	0	0	16256	0	0	0	34586	0	0	0	10080	0	0	0	18394	0	0	0	21642	0	0	1	113764	0	0	0	6140	0	0	0
rs104893791	129249805	G	C	c.448G>C	p.Glu150Gln	Missense	G>C	GBE	.	gnomAD Exomes,gnomAD Genomes	PASS	PASS	ENST00000296271.3	p.Glu150Gln		5	282884	0.000017675089435952546	0	0	0	24972	0	0	0	35434	0	0	0	10370	0	0	5	19954	0	0	0	25120	0	0	0	129190	0	0	0	7228	0	0	0
rs1420195862	129249811	C	T	c.454C>T	p.His152Tyr	Missense	C>T	ABE	.	gnomAD Exomes	PASS	NA	ENST00000296271.3	p.His152Tyr		1	251484	0.00000397639611267516	0	0	0	16256	0	0	1	34586	0	0	0	10080	0	0	0	18394	0	0	0	21646	0	0	0	113766	0	0	0	6140	0	0	0
rs1433023778	129249814	G	A	c.457G>A	p.Ala153Thr	Missense	G>A	ABE	.	gnomAD Genomes	NA	PASS	ENST00000296271.3	p.Ala153Thr		1	31400	0.00003184713375796178	0	0	0	8712	0	0	0	848	0	0	0	290	0	0	0	1560	0	0	0	3474	0	0	1	15428	0	0	0	1088	0	0	0
rs1302502291	129249816	C	G	c.459C>G	p.Ala153Ala	Synonymous	C>G	GBE	.	gnomAD Exomes	PASS	NA	ENST00000296271.3	p.Ala153Ala		1	251480	0.000003976459360585334	0	0	0	16256	0	0	0	34586	0	0	0	10080	0	0	0	18394	0	0	0	21642	0	0	0	113766	0	0	1	6140	0	0	0
rs774816413	129249820	A	G	c.463A>G	p.Met155Val	Missense	A>G	CBE	.	gnomAD Exomes	PASS	NA	ENST00000296271.3	p.Met155Val		1	251474	0.000003976554236223228	0	0	0	16256	0	0	0	34586	0	0	0	10080	0	0	1	18394	0	0	0	21640	0	0	0	113764	0	0	0	6138	0	0	0
rs762290223	129249821	T	C	c.464T>C	p.Met155Thr	Missense	T>C	CBE	.	gnomAD Exomes	PASS	NA	ENST00000296271.3	p.Met155Thr		2	251476	0.000007953045221015128	0	0	0	16256	0	0	0	34586	0	0	0	10080	0	0	0	18394	0	0	0	21642	0	0	2	113764	0	0	0	6138	0	0	0
rs557301477	129249824	G	T	c.467G>T	p.Gly156Val	Missense	G>T	.	.	gnomAD Exomes	PASS	NA	ENST00000296271.3	p.Gly156Val		1	251468	0.000003976649116388566	0	0	0	16256	0	0	1	34588	0	0	0	10080	0	0	0	18394	0	0	0	21638	0	0	0	113760	0	0	0	6136	0	0	0
rs557301477	129249824	G	A	c.467G>A	p.Gly156Asp	Missense	G>A	ABE	.	gnomAD Exomes	PASS	NA	ENST00000296271.3	p.Gly156Asp		1	251468	0.000003976649116388566	0	0	1	16256	0	0	0	34588	0	0	0	10080	0	0	0	18394	0	0	0	21638	0	0	0	113760	0	0	0	6136	0	0	0
rs760667657	129249825	C	T	c.468C>T	p.Gly156Gly	Synonymous	C>T	ABE	.	gnomAD Exomes,gnomAD Genomes	PASS	PASS	ENST00000296271.3	p.Gly156Gly		5	282864	0.00001767633915945472	0	0	0	24970	0	0	0	35436	0	0	0	10370	0	0	0	19952	0	0	0	25110	0	0	2	129184	0	0	0	7226	0	0	3
rs144339478	129249836	C	T	c.479C>T	p.Thr160Ile	Missense	C>T	ABE	.	gnomAD Exomes	PASS	NA	ENST00000296271.3	p.Thr160Ile		1	251452	0.000003976902152299445	0	0	0	16256	0	0	0	34588	0	0	0	10080	0	0	0	18394	0	0	0	21632	0	0	0	113748	0	0	1	6138	0	0	0
rs759406789	129249840	G	C	c.483G>C	p.Trp161Cys	Missense	G>C	GBE	.	gnomAD Exomes	PASS	NA	ENST00000296271.3	p.Trp161Cys		1	251440	0.000003977091950365892	0	0	0	16256	0	0	0	34588	0	0	0	10080	0	0	0	18394	0	0	0	21632	0	0	0	113736	0	0	0	6138	0	0	1
rs765193154	129249843	C	T	c.486C>T	p.Val162Val	Synonymous	C>T	ABE	.	gnomAD Exomes	PASS	NA	ENST00000296271.3	p.Val162Val		3	251422	0.000011932130044307976	0	0	0	16254	0	0	0	34588	0	0	0	10080	0	0	3	18394	0	0	0	21626	0	0	0	113726	0	0	0	6138	0	0	0
rs765193154	129249843	C	G	c.486C>G	p.Val162Val	Synonymous	C>G	GBE	.	gnomAD Exomes	PASS	NA	ENST00000296271.3	p.Val162Val		2	251422	0.000007954753362871984	0	0	0	16254	0	0	0	34588	0	0	0	10080	0	0	0	18394	0	0	1	21626	0	0	1	113726	0	0	0	6138	0	0	0
rs556019320	129249846	G	A	c.489G>A	p.Met163Ile	Missense	G>A	ABE	.	gnomAD Exomes	PASS	NA	ENST00000296271.3	p.Met163Ile		3	251414	0.000011932509724995426	0	0	0	16254	0	0	0	34586	0	0	0	10080	0	0	0	18394	0	0	0	21620	0	0	0	113726	0	0	0	6138	0	0	3
rs1351316742	129249851	T	C	c.494T>C	p.Leu165Pro	Missense	T>C	CBE	.	gnomAD Genomes	NA	PASS	ENST00000296271.3	p.Leu165Pro		1	31394	0.00003185322036057845	0	0	1	8710	0	0	0	848	0	0	0	290	0	0	0	1560	0	0	0	3474	0	0	0	15424	0	0	0	1088	0	0	0
rs751280060	129249858	C	T	c.501C>T	p.Cys167Cys	Synonymous	C>T	ABE	.	gnomAD Exomes	PASS	NA	ENST00000296271.3	p.Cys167Cys		3	251226	0.000011941439182250245	0	0	0	16252	0	0	0	34584	0	0	0	10076	0	0	1	18392	0	0	0	21546	0	0	2	113630	0	0	0	6132	0	0	0
rs780682812	129249861	C	T	c.504C>T	p.Ala168Ala	Synonymous	C>T	ABE	.	gnomAD Exomes,gnomAD Genomes	PASS	PASS	ENST00000296271.3	p.Ala168Ala		14	282608	0.0000495385834795901	0	0	1	24954	0	0	1	35430	0	0	0	10364	0	0	4	19952	0	0	0	25032	0	0	7	129042	0	0	0	7220	0	0	1
rs769236224	129249871	C	T	c.514C>T	p.Leu172Phe	Missense	C>T	ABE	.	gnomAD Exomes	PASS	NA	ENST00000296271.3	p.Leu172Phe		2	251158	0.00000796311485200551	0	0	0	16248	0	0	0	34580	0	0	0	10078	0	0	0	18392	0	0	0	21512	0	0	2	113602	0	0	0	6132	0	0	0
rs1461270517	129249875	C	A	c.518C>A	p.Ala173Asp	Missense	C>A	.	.	gnomAD Genomes	NA	PASS	ENST00000296271.3	p.Ala173Asp		1	31380	0.000031867431485022305	0	0	1	8706	0	0	0	848	0	0	0	290	0	0	0	1560	0	0	0	3476	0	0	0	15412	0	0	0	1088	0	0	0
rs562853201	129249885	C	T	c.528C>T	p.Ser176Ser	Splice region	C>T	ABE	.	gnomAD Exomes	PASS	NA	ENST00000296271.3	p.Ser176Ser		2	250472	0.000007984924462614584	0	0	2	16242	0	0	0	34578	0	0	0	10076	0	0	0	18382	0	0	0	21058	0	0	0	113400	0	0	0	6120	0	0	0
rs776654836	129249887	G	A	c.530G>A	p.Arg177Lys	Missense	G>A	ABE	.	gnomAD Exomes	PASS	NA	ENST00000296271.3	p.Arg177Lys		1	250410	0.000003993450740785113	0	0	0	16236	0	0	0	34578	0	0	0	10076	0	0	0	18382	0	0	0	21020	0	0	1	113380	0	0	0	6122	0	0	0
rs765139791	129249896	A	C	c.530+9A>C	.	Intronic	A>C	.	.	gnomAD Exomes	PASS	NA	ENST00000296271.3	c.530+9A>C		2	249812	0.000008006020527436632	0	0	0	16220	0	0	0	34576	0	0	0	10072	0	0	2	18380	0	0	0	20606	0	0	0	113226	0	0	0	6116	0	0	0
rs1324015340	129249901	G	A	c.530+14G>A	.	Intronic	G>A	ABE	.	gnomAD Exomes	PASS	NA	ENST00000296271.3	c.530+14G>A		1	249310	0.000004011070554731057	0	0	1	16210	0	0	0	34564	0	0	0	10066	0	0	0	18376	0	0	0	20272	0	0	0	113096	0	0	0	6110	0	0	0
rs752695098	129249904	G	A	c.530+17G>A	.	Intronic	G>A	ABE	.	gnomAD Exomes	PASS	NA	ENST00000296271.3	c.530+17G>A		3	248686	0.000012063405258036238	0	0	0	16200	0	0	0	34560	0	0	0	10068	0	0	0	18370	0	0	0	19790	0	0	0	112976	0	0	0	6108	0	0	3
rs1316474875	129249909	G	A	c.530+22G>A	.	Intronic	G>A	ABE	.	gnomAD Exomes	PASS	NA	ENST00000296271.3	c.530+22G>A		2	248136	0.00000806009607634523	0	0	0	16178	0	0	2	34550	0	0	0	10062	0	0	0	18364	0	0	0	19466	0	0	0	112800	0	0	0	6102	0	0	0
rs763887860	129249912	G	A	c.530+25G>A	.	Intronic	G>A	ABE	.	gnomAD Exomes,gnomAD Genomes	PASS	PASS	ENST00000296271.3	c.530+25G>A		3	278436	0.00001077446881868724	0	0	3	24808	0	0	0	35392	0	0	0	10340	0	0	0	19916	0	0	0	22318	0	0	0	127878	0	0	0	7172	0	0	0
rs374788784	129249915	G	A	c.530+28G>A	.	Intronic	G>A	ABE	.	gnomAD Exomes	PASS	NA	ENST00000296271.3	c.530+28G>A		1	245402	0.00000407494641445465	0	0	0	15966	0	0	0	34510	0	0	0	10036	0	0	0	18326	0	0	0	17898	0	0	1	112000	0	0	0	6058	0	0	0
rs556049666	129249916	C	T	c.530+29C>T	.	Intronic	C>T	ABE	.	gnomAD Exomes	PASS	NA	ENST00000296271.3	c.530+29C>T		1	245448	0.00000407418271894658	0	0	0	15972	0	0	0	34504	0	0	0	10034	0	0	0	18326	0	0	0	17894	0	0	1	112054	0	0	0	6058	0	0	0
rs751312906	129249917	T	C	c.530+30T>C	.	Intronic	T>C	CBE	.	gnomAD Exomes	PASS	NA	ENST00000296271.3	c.530+30T>C		1	245458	0.000004074016736060752	0	0	0	15974	0	0	1	34510	0	0	0	10032	0	0	0	18322	0	0	0	17900	0	0	0	112050	0	0	0	6062	0	0	0
rs545440059	129249919	C	T	c.530+32C>T	.	Intronic	C>T	ABE	.	gnomAD Exomes	PASS	NA	ENST00000296271.3	c.530+32C>T		6	244896	0.000024500196001568013	0	0	0	15932	0	0	0	34498	0	0	0	10028	0	0	1	18310	0	0	0	17626	0	0	5	111854	0	0	0	6048	0	0	0
rs545440059	129249919	C	G	c.530+32C>G	.	Intronic	C>G	GBE	.	gnomAD Exomes	PASS	NA	ENST00000296271.3	c.530+32C>G		1	244896	0.000004083366000261335	0	0	0	15932	0	0	0	34498	0	0	0	10028	0	0	1	18310	0	0	0	17626	0	0	0	111854	0	0	0	6048	0	0	0
rs749929388	129249920	G	A	c.530+33G>A	.	Intronic	G>A	ABE	.	gnomAD Exomes	PASS	NA	ENST00000296271.3	c.530+33G>A		4	244358	0.000016369425187634536	0	0	0	15896	0	0	1	34484	0	0	0	10024	0	0	0	18290	0	0	0	17438	0	0	2	111594	0	0	0	6048	0	0	1
rs749929388	129249920	G	C	c.530+33G>C	.	Intronic	G>C	GBE	.	gnomAD Exomes	PASS	NA	ENST00000296271.3	c.530+33G>C		1	244358	0.000004092356296908634	0	0	0	15896	0	0	0	34484	0	0	0	10024	0	0	0	18290	0	0	0	17438	0	0	1	111594	0	0	0	6048	0	0	0
rs779560689	129249921	G	C	c.530+34G>C	.	Intronic	G>C	GBE	.	gnomAD Exomes	PASS	NA	ENST00000296271.3	c.530+34G>C		2	243868	0.000008201158003510095	0	0	0	15870	0	0	0	34456	0	0	0	10010	0	0	0	18290	0	0	0	17106	0	0	2	111502	0	0	0	6040	0	0	0
NA	129249922	G	A	c.530+35G>A	.	Intronic	G>A	ABE	.	gnomAD Exomes	PASS	NA	ENST00000296271.3	c.530+35G>A		1	243914	0.000004099805669211279	0	0	0	15880	0	0	0	34460	0	0	0	10016	0	0	0	18292	0	0	0	17110	0	0	1	111530	0	0	0	6038	0	0	0
rs1463878766	129249927	C	G	c.530+40C>G	.	Intronic	C>G	GBE	.	gnomAD Exomes	PASS	NA	ENST00000296271.3	c.530+40C>G		1	242052	0.0000041313436782179034	0	0	0	15748	0	0	0	34406	0	0	0	9992	0	0	0	18228	0	0	0	16336	0	0	0	110770	0	0	0	6014	0	0	1
rs1044079158	129249960	A	G	c.530+73A>G	.	Intronic	A>G	CBE	.	gnomAD Genomes	NA	PASS	ENST00000296271.3	c.530+73A>G		1	31376	0.00003187149413564508	0	0	0	8700	0	0	0	848	0	0	0	290	0	0	0	1558	0	0	0	3474	0	0	1	15418	0	0	0	1088	0	0	0
rs921675840	129251023	AGCGCTCG	A	c.531-68_531-62delGCTCGGC	.	Indel	.	.	.	gnomAD Genomes	NA	PASS	ENST00000296271.3	c.531-68_531-62delGCTCGGC		2	31338	0.00006382028208564682	0	0	0	8692	0	0	0	848	0	0	0	290	0	0	0	1558	0	0	0	3476	0	0	2	15386	0	0	0	1088	0	0	0
rs532967085	129251025	C	T	c.531-69C>T	.	Intronic	C>T	ABE	.	gnomAD Genomes	NA	PASS	ENST00000296271.3	c.531-69C>T		2	31346	0.00006380399413003254	0	0	0	8694	0	0	0	848	0	0	0	290	0	0	0	1560	0	0	0	3474	0	0	2	15394	0	0	0	1086	0	0	0
rs985591614	129251026	G	A	c.531-68G>A	.	Intronic	G>A	ABE	.	gnomAD Genomes	NA	PASS	ENST00000296271.3	c.531-68G>A		1	31334	0.00003191421459117891	0	0	0	8694	0	0	1	848	0	0	0	290	0	0	0	1558	0	0	0	3474	0	0	0	15386	0	0	0	1084	0	0	0
rs1003128409	129251029	C	T	c.531-65C>T	.	Intronic	C>T	ABE	.	gnomAD Genomes	NA	PASS	ENST00000296271.3	c.531-65C>T		1	31338	0.00003191014104282341	0	0	0	8692	0	0	0	848	0	0	0	290	0	0	0	1556	0	0	0	3474	0	0	1	15392	0	0	0	1086	0	0	0
rs1056526280	129251030	G	A	c.531-64G>A	.	Intronic	G>A	ABE	.	gnomAD Genomes	NA	PASS	ENST00000296271.3	c.531-64G>A		1	31330	0.00003191828917969997	0	0	1	8698	0	0	0	848	0	0	0	290	0	0	0	1554	0	0	0	3468	0	0	0	15386	0	0	0	1086	0	0	0
rs368819173	129251049	C	T	c.531-45C>T	.	Intronic	C>T	ABE	.	gnomAD Exomes	PASS	NA	ENST00000296271.3	c.531-45C>T		1	249274	0.000004011649831109542	0	0	0	16134	0	0	0	34480	0	0	0	10010	0	0	0	18320	0	0	0	21430	0	0	1	112236	0	0	0	6100	0	0	0
rs1469020356	129251053	A	G	c.531-41A>G	.	Intronic	A>G	CBE	.	gnomAD Exomes	PASS	NA	ENST00000296271.3	c.531-41A>G		1	249840	0.0000040025616394492475	0	0	0	16174	0	0	0	34508	0	0	0	10026	0	0	0	18350	0	0	0	21502	0	0	1	112594	0	0	0	6104	0	0	0
rs1300540322	129251054	G	A	c.531-40G>A	.	Intronic	G>A	ABE	.	gnomAD Exomes	PASS	NA	ENST00000296271.3	c.531-40G>A		1	249884	0.000004001856861583775	0	0	0	16174	0	0	0	34508	0	0	0	10030	0	0	0	18352	0	0	0	21502	0	0	1	112630	0	0	0	6106	0	0	0
rs758844049	129251058	C	T	c.531-36C>T	.	Intronic	C>T	ABE	.	gnomAD Exomes	PASS	NA	ENST00000296271.3	c.531-36C>T		1	250256	0.000003995908190013426	0	0	0	16194	0	0	1	34520	0	0	0	10042	0	0	0	18354	0	0	0	21530	0	0	0	112900	0	0	0	6114	0	0	0
rs376708009	129251062	C	A	c.531-32C>A	.	Intronic	C>A	.	.	gnomAD Exomes	PASS	NA	ENST00000296271.3	c.531-32C>A		3	250458	0.000011978056201039695	0	0	0	16202	0	0	0	34540	0	0	0	10054	0	0	0	18372	0	0	0	21550	0	0	2	113018	0	0	1	6118	0	0	0
rs376708009	129251062	C	T	c.531-32C>T	.	Intronic	C>T	ABE	.	gnomAD Genomes	NA	PASS	ENST00000296271.3	c.531-32C>T		1	31372	0.00003187555782226189	0	0	1	8710	0	0	0	848	0	0	0	290	0	0	0	1558	0	0	0	3472	0	0	0	15408	0	0	0	1086	0	0	0
rs747369599	129251068	G	A	c.531-26G>A	.	Intronic	G>A	ABE	.	gnomAD Exomes	PASS	NA	ENST00000296271.3	c.531-26G>A		1	250762	0.000003987845048292803	0	0	0	16198	0	0	1	34552	0	0	0	10066	0	0	0	18382	0	0	0	21586	0	0	0	113250	0	0	0	6118	0	0	0
rs1338821704	129251069	G	A	c.531-25G>A	.	Intronic	G>A	ABE	.	gnomAD Exomes	PASS	NA	ENST00000296271.3	c.531-25G>A		1	250788	0.000003987431615547793	0	0	0	16208	0	0	0	34552	0	0	0	10066	0	0	0	18380	0	0	0	21598	0	0	1	113250	0	0	0	6122	0	0	0
rs1220849092	129251070	G	T	c.531-24G>T	.	Intronic	G>T	.	.	gnomAD Exomes	PASS	NA	ENST00000296271.3	c.531-24G>T		1	250836	0.000003986668580267586	0	0	0	16200	0	0	0	34552	0	0	0	10068	0	0	1	18386	0	0	0	21604	0	0	0	113290	0	0	0	6124	0	0	0
rs1259177526	129251072	C	G	c.531-22C>G	.	Intronic	C>G	GBE	.	gnomAD Exomes	PASS	NA	ENST00000296271.3	c.531-22C>G		1	250836	0.000003986668580267586	0	0	0	16206	0	0	0	34552	0	0	0	10070	0	0	0	18384	0	0	0	21600	0	0	1	113288	0	0	0	6126	0	0	0
rs544766619	129251074	C	G	c.531-20C>G	.	Intronic	C>G	GBE	.	gnomAD Exomes	PASS	NA	ENST00000296271.3	c.531-20C>G		1	250940	0.000003985016338566988	0	0	0	16210	0	0	0	34560	0	0	0	10070	0	0	0	18384	0	0	0	21614	0	0	0	113362	0	0	0	6128	0	0	1
rs776890381	129251079	C	T	c.531-15C>T	.	Intronic	C>T	ABE	.	gnomAD Exomes	PASS	NA	ENST00000296271.3	c.531-15C>T		1	251040	0.000003983428935627788	0	0	0	16220	0	0	0	34564	0	0	0	10070	0	0	0	18390	0	0	0	21614	0	0	0	113438	0	0	0	6130	0	0	1
rs745920387	129251082	G	A	c.531-12G>A	.	Intronic	G>A	ABE	.	gnomAD Exomes	PASS	NA	ENST00000296271.3	c.531-12G>A		1	251142	0.00000398181108695479	0	0	1	16226	0	0	0	34572	0	0	0	10074	0	0	0	18388	0	0	0	21618	0	0	0	113518	0	0	0	6130	0	0	0
rs1483633045	129251083	C	T	c.531-11C>T	.	Intronic	C>T	ABE	.	gnomAD Exomes	PASS	NA	ENST00000296271.3	c.531-11C>T		1	251174	0.000003981303797367562	0	0	0	16232	0	0	0	34572	0	0	0	10074	0	0	0	18390	0	0	0	21626	0	0	1	113536	0	0	0	6128	0	0	0
rs371288618	129251120	C	T	c.557C>T	p.Ser186Leu	Missense	C>T	ABE	.	gnomAD Exomes	PASS	NA	ENST00000296271.3	p.Ser186Leu		1	251422	0.000003977376681435992	0	0	0	16252	0	0	0	34586	0	0	0	10076	0	0	0	18392	0	0	0	21648	0	0	1	113718	0	0	0	6136	0	0	0
rs145549270	129251121	G	T	c.558G>T	p.Ser186Ser	Synonymous	G>T	.	.	gnomAD Exomes	PASS	NA	ENST00000296271.3	p.Ser186Ser		7	251422	0.000027841636770051943	0	0	0	16250	0	0	0	34586	0	0	0	10078	0	0	0	18392	0	0	0	21644	0	0	0	113722	0	0	0	6136	0	0	7
rs761562089	129251130	C	T	c.567C>T	p.Ile189Ile	Synonymous	C>T	ABE	.	gnomAD Exomes	PASS	NA	ENST00000296271.3	p.Ile189Ile		2	251444	0.000007954057364661714	0	0	0	16250	0	0	0	34586	0	0	0	10078	0	0	0	18390	0	0	0	21648	0	0	2	113742	0	0	0	6136	0	0	0
rs373974298	129251141	C	A	c.578C>A	p.Thr193Lys	Missense	C>A	.	.	gnomAD Exomes	PASS	NA	ENST00000296271.3	p.Thr193Lys		1	251430	0.000003977250129260629	0	0	0	16250	0	0	0	34588	0	0	0	10078	0	0	0	18390	0	0	1	21648	0	0	0	113726	0	0	0	6136	0	0	0
rs755674549	129251142	G	A	c.579G>A	p.Thr193Thr	Synonymous	G>A	ABE	.	gnomAD Exomes	PASS	NA	ENST00000296271.3	p.Thr193Thr		1	251430	0.000003977250129260629	0	0	0	16250	0	0	0	34588	0	0	0	10078	0	0	0	18390	0	0	0	21646	0	0	0	113730	0	0	1	6136	0	0	0
rs1359176166	129251145	C	G	c.582C>G	p.Leu194Leu	Synonymous	C>G	GBE	.	gnomAD Exomes	PASS	NA	ENST00000296271.3	p.Leu194Leu		1	251436	0.000003977155220413942	0	0	0	16250	0	0	0	34588	0	0	0	10080	0	0	0	18390	0	0	0	21648	0	0	0	113730	0	0	1	6136	0	0	0
rs1402455011	129251148	G	A	c.585G>A	p.Lys195Lys	Synonymous	G>A	ABE	.	gnomAD Exomes,gnomAD Genomes	PASS	PASS	ENST00000296271.3	p.Lys195Lys		2	282802	0.000007072085770256222	0	0	2	24950	0	0	0	35436	0	0	0	10368	0	0	0	19948	0	0	0	25116	0	0	0	129148	0	0	0	7222	0	0	0
rs765931092	129251149	C	T	c.586C>T	p.Pro196Ser	Missense	C>T	ABE	.	gnomAD Exomes	PASS	NA	ENST00000296271.3	p.Pro196Ser		2	251436	0.000007954310440827884	1	0	0	16252	0	0	0	34588	0	0	0	10078	0	0	0	18390	0	0	0	21648	0	0	0	113732	0	0	2	6134	1	0	0
rs758901694	129251151	G	A	c.588G>A	p.Pro196Pro	Synonymous	G>A	ABE	.	gnomAD Exomes	PASS	NA	ENST00000296271.3	p.Pro196Pro		2	251430	0.000007954500258521259	0	0	0	16250	0	0	0	34588	0	0	0	10078	0	0	0	18390	0	0	0	21648	0	0	1	113728	0	0	0	6134	0	0	1
rs758901694	129251151	G	C	c.588G>C	p.Pro196Pro	Synonymous	G>C	GBE	.	gnomAD Exomes	PASS	NA	ENST00000296271.3	p.Pro196Pro		2	251430	0.000007954500258521259	0	0	0	16250	0	0	0	34588	0	0	0	10078	0	0	0	18390	0	0	0	21648	0	0	0	113728	0	0	0	6134	0	0	2
rs1374343616	129251156	TCAA	T	c.598_600delAAC	p.Asn200del	Indel	.	.	.	gnomAD Exomes	PASS	NA	ENST00000296271.3	p.Asn200del		5	251430	0.000019886250646303147	0	0	0	16252	0	0	5	34586	0	0	0	10078	0	0	0	18388	0	0	0	21648	0	0	0	113726	0	0	0	6138	0	0	0
rs1374343616	129251156	T	C	c.593T>C	p.Val198Ala	Missense	T>C	CBE	.	gnomAD Exomes,gnomAD Genomes	PASS	PASS	ENST00000296271.3	p.Val198Ala		4	282740	0.000014147273113107449	0	0	1	24948	0	0	0	35434	0	0	0	10366	0	0	0	19944	0	0	0	25112	0	0	3	129098	0	0	0	7224	0	0	0
rs778170529	129251157	C	G	c.594C>G	p.Val198Val	Synonymous	C>G	GBE	.	gnomAD Exomes,gnomAD Genomes	PASS	PASS	ENST00000296271.3	p.Val198Val		13	282784	0.00004597148353513636	0	0	0	24954	0	0	0	35438	0	0	0	10366	0	0	13	19944	0	0	0	25112	0	0	0	129132	0	0	0	7226	0	0	0
rs781375897	129251164	G	T	c.601G>T	p.Glu201Ter	Nonsense	G>T	.	.	gnomAD Exomes	PASS	NA	ENST00000296271.3	p.Glu201Ter		1	251404	0.000003977661453278388	0	0	0	16248	0	0	0	34588	0	0	0	10078	0	0	0	18386	0	0	0	21646	0	0	1	113708	0	0	0	6138	0	0	0
rs966207295	129251169	T	C	c.606T>C	p.Ser202Ser	Synonymous	T>C	CBE	.	gnomAD Exomes	PASS	NA	ENST00000296271.3	p.Ser202Ser		1	251410	0.000003977566524800128	0	0	0	16250	0	0	1	34586	0	0	0	10078	0	0	0	18392	0	0	0	21648	0	0	0	113702	0	0	0	6140	0	0	0
rs746029882	129251182	A	G	c.619A>G	p.Met207Val	Missense	A>G	CBE	.	gnomAD Exomes	PASS	NA	ENST00000296271.3	p.Met207Val		2	251376	0.000007956209025523518	0	0	0	16242	0	0	0	34588	0	0	0	10076	0	0	0	18394	0	0	0	21648	0	0	2	113672	0	0	0	6140	0	0	0
rs113751838	129251187	C	G	c.624C>G	p.Phe208Leu	Missense	C>G	GBE	.	gnomAD Exomes	PASS	NA	ENST00000296271.3	p.Phe208Leu		2	251342	0.000007957285292549594	0	0	0	16242	0	0	0	34586	0	0	0	10076	0	0	0	18392	0	0	0	21648	0	0	2	113642	0	0	0	6140	0	0	0
rs1488045716	129251190	G	T	c.627G>T	p.Val209Val	Synonymous	G>T	.	.	gnomAD Exomes	PASS	NA	ENST00000296271.3	p.Val209Val		1	251318	0.000003979022592890283	0	0	0	16244	0	0	0	34582	0	0	0	10072	0	0	0	18394	0	0	0	21648	0	0	1	113624	0	0	0	6138	0	0	0
rs768616082	129251191	G	T	c.628G>T	p.Val210Phe	Missense	G>T	.	.	gnomAD Exomes	PASS	NA	ENST00000296271.3	p.Val210Phe		3	251314	0.000011937257773144353	0	0	0	16236	0	0	0	34584	0	0	0	10074	0	0	3	18394	0	0	0	21648	0	0	0	113624	0	0	0	6138	0	0	0
rs768616082	129251191	G	A	c.628G>A	p.Val210Ile	Missense	G>A	ABE	.	gnomAD Exomes	PASS	NA	ENST00000296271.3	p.Val210Ile		1	251314	0.000003979085924381451	0	0	0	16236	0	0	0	34584	0	0	0	10074	0	0	0	18394	0	0	0	21648	0	0	1	113624	0	0	0	6138	0	0	0
rs368534414	129251205	C	A	c.642C>A	p.Ile214Ile	Synonymous	C>A	.	.	gnomAD Exomes	PASS	NA	ENST00000296271.3	p.Ile214Ile		10	251238	0.00003980289605871723	0	0	0	16234	0	0	0	34584	0	0	0	10070	0	0	10	18390	0	0	0	21648	0	0	0	113560	0	0	0	6138	0	0	0
rs368534414	129251205	C	T	c.642C>T	p.Ile214Ile	Synonymous	C>T	ABE	.	gnomAD Exomes	PASS	NA	ENST00000296271.3	p.Ile214Ile		1	251238	0.000003980289605871723	0	0	0	16234	0	0	0	34584	0	0	0	10070	0	0	0	18390	0	0	0	21648	0	0	1	113560	0	0	0	6138	0	0	0
rs1422016730	129251209	A	T	c.646A>T	p.Met216Leu	Missense	A>T	.	.	gnomAD Exomes	PASS	NA	ENST00000296271.3	p.Met216Leu		1	251252	0.000003980067820355659	0	0	0	16236	0	0	0	34586	0	0	0	10070	0	0	0	18390	0	0	0	21648	0	0	0	113570	0	0	1	6138	0	0	0
rs1299366616	129251212	A	G	c.649A>G	p.Ile217Val	Missense	A>G	CBE	.	gnomAD Exomes	PASS	NA	ENST00000296271.3	p.Ile217Val		1	251244	0.000003980194551909697	0	0	0	16236	0	0	0	34584	0	0	0	10072	0	0	0	18390	0	0	0	21648	0	0	1	113564	0	0	0	6138	0	0	0
rs1365280636	129251213	T	G	c.650T>G	p.Ile217Ser	Missense	T>G	.	.	gnomAD Exomes	PASS	NA	ENST00000296271.3	p.Ile217Ser		3	251226	0.000011941439182250245	0	0	0	16236	0	0	3	34584	0	0	0	10068	0	0	0	18390	0	0	0	21648	0	0	0	113552	0	0	0	6136	0	0	0
rs766161322	129251222	T	G	c.659T>G	p.Phe220Cys	Missense	T>G	.	.	gnomAD Exomes	PASS	NA	ENST00000296271.3	p.Phe220Cys		5	251224	0.000019902557080533708	0	0	0	16240	0	0	0	34580	0	0	0	10066	0	0	0	18392	0	0	0	21648	0	0	5	113546	0	0	0	6138	0	0	0
rs141956356	129251223	T	G	c.660T>G	p.Phe220Leu	Missense	T>G	.	.	gnomAD Exomes	PASS	NA	ENST00000296271.3	p.Phe220Leu		11	251240	0.000043782837127845886	0	0	1	16244	0	0	3	34580	0	0	0	10066	0	0	0	18392	0	0	0	21648	0	0	4	113556	0	0	0	6138	0	0	3
rs759021503	129251233	G	A	c.670G>A	p.Gly224Arg	Missense	G>A	ABE	.	gnomAD Exomes	PASS	NA	ENST00000296271.3	p.Gly224Arg		4	251164	0.00001592584924591104	0	0	0	16240	0	0	0	34578	0	0	0	10062	0	0	0	18392	0	0	0	21648	0	0	4	113496	0	0	0	6132	0	0	0
rs759021503	129251233	G	C	c.670G>C	p.Gly224Arg	Missense	G>C	GBE	.	gnomAD Exomes	PASS	NA	ENST00000296271.3	p.Gly224Arg		1	251164	0.00000398146231147776	0	0	0	16240	0	0	0	34578	0	0	0	10062	0	0	0	18392	0	0	0	21648	0	0	1	113496	0	0	0	6132	0	0	0
rs764633076	129251234	G	A	c.671G>A	p.Gly224Glu	Missense	G>A	ABE	.	gnomAD Exomes	PASS	NA	ENST00000296271.3	p.Gly224Glu		3	251152	0.00001194495763521692	0	0	0	16246	0	0	0	34580	0	0	0	10056	0	0	3	18392	0	0	0	21642	0	0	0	113488	0	0	0	6132	0	0	0
rs1323701516	129251238	G	C	c.675G>C	p.Gln225His	Missense	G>C	GBE	.	gnomAD Genomes	NA	PASS	ENST00000296271.3	p.Gln225His		1	31352	0.00003189589180913498	0	0	0	8694	0	0	0	846	0	0	0	290	0	0	0	1556	0	0	0	3470	0	0	1	15408	0	0	0	1088	0	0	0
rs746223530	129251241	C	T	c.678C>T	p.Leu226Leu	Synonymous	C>T	ABE	.	gnomAD Exomes	PASS	NA	ENST00000296271.3	p.Leu226Leu		3	251154	0.000011944862514632457	0	0	0	16248	0	0	1	34580	0	0	0	10060	0	0	0	18392	0	0	0	21642	0	0	0	113484	0	0	0	6134	0	0	2
rs781465927	129251242	G	T	c.679G>T	p.Val227Phe	Missense	G>T	.	.	gnomAD Exomes	PASS	NA	ENST00000296271.3	p.Val227Phe		1	251132	0.000003981969641463454	0	0	1	16246	0	0	0	34576	0	0	0	10060	0	0	0	18390	0	0	0	21636	0	0	0	113476	0	0	0	6134	0	0	0
rs781465927	129251242	G	A	c.679G>A	p.Val227Ile	Missense	G>A	ABE	.	gnomAD Exomes	PASS	NA	ENST00000296271.3	p.Val227Ile		4	251132	0.000015927878565853815	0	0	0	16246	0	0	0	34576	0	0	0	10060	0	0	0	18390	0	0	0	21636	0	0	4	113476	0	0	0	6134	0	0	0
rs1286665566	129251243	T	G	c.680T>G	p.Val227Gly	Missense	T>G	.	.	gnomAD Exomes	PASS	NA	ENST00000296271.3	p.Val227Gly		1	251204	0.0000039808283307590645	0	0	0	16248	0	0	0	34580	0	0	0	10062	0	0	0	18390	0	0	0	21644	0	0	0	113532	0	0	0	6134	0	0	1
rs143003934	129251250	C	A	c.687C>A	p.Thr229Thr	Synonymous	C>A	.	.	gnomAD Exomes	PASS	NA	ENST00000296271.3	p.Thr229Thr		1	251176	0.000003981272096060133	0	0	0	16244	0	0	0	34584	0	0	0	10062	0	0	0	18390	0	0	0	21630	0	0	0	113516	0	0	0	6136	0	0	1
rs143003934	129251250	C	T	c.687C>T	p.Thr229Thr	Synonymous	C>T	ABE	.	gnomAD Exomes,gnomAD Genomes	PASS	PASS	ENST00000296271.3	p.Thr229Thr		13	282544	0.0000460105328727561	0	0	1	24946	0	0	0	35432	0	0	0	10352	0	0	0	19948	0	0	0	25104	0	0	9	128924	0	0	1	7224	0	0	2
rs1248295015	129251256	G	A	c.693G>A	p.Lys231Lys	Synonymous	G>A	ABE	.	gnomAD Exomes	PASS	NA	ENST00000296271.3	p.Lys231Lys		1	251154	0.0000039816208382108186	0	0	0	16246	0	0	0	34582	0	0	0	10064	0	0	0	18392	0	0	0	21620	0	0	0	113508	0	0	0	6130	0	0	1
rs1441016547	129251265	G	A	c.696+6G>A	.	Splice region	G>A	ABE	.	gnomAD Exomes	PASS	NA	ENST00000296271.3	c.696+6G>A		3	251082	0.000011948287810356776	0	0	0	16244	0	0	0	34580	0	0	0	10056	0	0	3	18392	0	0	0	21602	0	0	0	113466	0	0	0	6130	0	0	0
rs368352202	129251268	CG	C	c.696+15delG	.	Indel	.	.	.	gnomAD Exomes,gnomAD Genomes	PASS	PASS	ENST00000296271.3	c.696+15delG		3	282050	0.000010636411983690834	0	0	3	24894	0	0	0	35424	0	0	0	10342	0	0	0	19940	0	0	0	24980	0	0	0	128652	0	0	0	7208	0	0	0
rs368352202	129251268	C	A	c.696+9C>A	.	Intronic	C>A	.	.	gnomAD Exomes,gnomAD Genomes	PASS	PASS	ENST00000296271.3	c.696+9C>A		7	282050	0.00002481829462861195	0	0	6	24894	0	0	0	35424	0	0	0	10342	0	0	0	19940	0	0	0	24980	0	0	1	128652	0	0	0	7208	0	0	0
rs372570611	129251269	G	T	c.696+10G>T	.	Intronic	G>T	.	.	gnomAD Exomes	PASS	NA	ENST00000296271.3	c.696+10G>T		1	250806	0.000003987145443091473	0	0	0	16234	0	0	0	34580	0	0	0	10056	0	0	0	18388	0	0	0	21508	0	0	1	113304	0	0	0	6126	0	0	0
rs55915536	129251271	G	T	c.696+12G>T	.	Intronic	G>T	.	.	gnomAD Genomes	NA	PASS	ENST00000296271.3	c.696+12G>T		1	31358	0.000031889788889597554	0	0	0	8702	0	0	0	846	0	0	0	290	0	0	0	1558	0	0	0	3472	0	0	1	15402	0	0	0	1088	0	0	0
rs55915536	129251271	G	C	c.696+12G>C	.	Intronic	G>C	GBE	.	gnomAD Exomes	PASS	NA	ENST00000296271.3	c.696+12G>C		1	251060	0.000003983111606787222	0	0	0	16238	0	0	0	34584	0	0	0	10060	0	0	0	18392	0	0	0	21594	0	0	1	113454	0	0	0	6126	0	0	0
rs376727697	129251272	G	A	c.696+13G>A	.	Intronic	G>A	ABE	.	gnomAD Exomes	PASS	NA	ENST00000296271.3	c.696+13G>A		2	251052	0.000007966477064512531	0	0	0	16244	0	0	0	34584	0	0	0	10058	0	0	0	18392	0	0	0	21580	0	0	2	113454	0	0	0	6128	0	0	0
rs764590515	129251273	G	T	c.696+14G>T	.	Intronic	G>T	.	.	gnomAD Exomes	PASS	NA	ENST00000296271.3	c.696+14G>T		2	251054	0.000007966413600261299	0	0	0	16242	0	0	2	34586	0	0	0	10062	0	0	0	18392	0	0	0	21586	0	0	0	113446	0	0	0	6128	0	0	0
rs1350872553	129251274	G	A	c.696+15G>A	.	Intronic	G>A	ABE	.	gnomAD Exomes	PASS	NA	ENST00000296271.3	c.696+15G>A		2	251040	0.000007966857871255576	0	0	0	16242	0	0	0	34586	0	0	0	10060	0	0	0	18392	0	0	0	21572	0	0	0	113448	0	0	0	6128	0	0	2
rs369198420	129251278	G	A	c.696+19G>A	.	Intronic	G>A	ABE	.	gnomAD Exomes	PASS	NA	ENST00000296271.3	c.696+19G>A		1	250942	0.000003984984578109683	0	0	1	16234	0	0	0	34574	0	0	0	10060	0	0	0	18392	0	0	0	21546	0	0	0	113398	0	0	0	6126	0	0	0
rs373118114	129251279	C	T	c.696+20C>T	.	Intronic	C>T	ABE	.	gnomAD Exomes,gnomAD Genomes	PASS	PASS	ENST00000296271.3	c.696+20C>T		9	282212	0.0000318909188836761	0	0	3	24926	0	0	0	35428	0	0	0	10346	0	0	1	19950	0	0	0	25008	0	0	4	128736	0	0	0	7208	0	0	1
rs768030547	129251280	G	A	c.696+21G>A	.	Intronic	G>A	ABE	.	gnomAD Exomes	PASS	NA	ENST00000296271.3	c.696+21G>A		3	250974	0.000011953429438906023	0	0	0	16232	0	0	0	34580	0	0	0	10056	0	0	1	18394	0	0	0	21568	0	0	1	113408	0	0	0	6124	0	0	1
rs1314532127	129251282	C	T	c.696+23C>T	.	Intronic	C>T	ABE	.	gnomAD Exomes	PASS	NA	ENST00000296271.3	c.696+23C>T		1	250984	0.0000039843177254326966	0	0	0	16234	0	0	0	34582	0	0	0	10054	0	0	1	18394	0	0	0	21568	0	0	0	113416	0	0	0	6124	0	0	0
rs1378322146	129251283	C	G	c.696+24C>G	.	Intronic	C>G	GBE	.	gnomAD Exomes	PASS	NA	ENST00000296271.3	c.696+24C>G		1	251004	0.000003984000254976016	0	0	0	16238	0	0	0	34582	0	0	0	10058	0	0	0	18394	0	0	0	21578	0	0	1	113420	0	0	0	6124	0	0	0
rs750763646	129251287	C	T	c.696+28C>T	.	Intronic	C>T	ABE	.	gnomAD Exomes,gnomAD Genomes	PASS	PASS	ENST00000296271.3	c.696+28C>T		9	282312	0.00003187962254526906	0	0	0	24942	0	0	0	35434	0	0	0	10348	0	0	0	19954	0	0	0	24998	0	0	9	128808	0	0	0	7214	0	0	0
rs756509737	129251288	G	A	c.696+29G>A	.	Intronic	G>A	ABE	.	gnomAD Exomes	PASS	NA	ENST00000296271.3	c.696+29G>A		2	250950	0.000007969715082685795	0	0	0	16236	0	0	0	34586	0	0	0	10058	0	0	1	18392	0	0	0	21542	0	0	0	113394	0	0	0	6128	0	0	1
rs376626260	129251291	T	A	c.696+32T>A	.	Intronic	T>A	.	.	gnomAD Exomes	PASS	NA	ENST00000296271.3	c.696+32T>A		1	250962	0.000003984667001378695	0	0	1	16226	0	0	0	34586	0	0	0	10062	0	0	0	18392	0	0	0	21534	0	0	0	113424	0	0	0	6124	0	0	0
rs754064314	129251297	G	T	c.696+38G>T	.	Intronic	G>T	.	.	gnomAD Exomes	PASS	NA	ENST00000296271.3	c.696+38G>T		2	250902	0.00000797123976692095	0	0	0	16234	0	0	0	34580	0	0	0	10060	0	0	0	18390	0	0	0	21520	0	0	2	113386	0	0	0	6118	0	0	0
rs754064314	129251297	G	C	c.696+38G>C	.	Intronic	G>C	GBE	.	gnomAD Exomes	PASS	NA	ENST00000296271.3	c.696+38G>C		1	250902	0.000003985619883460475	0	0	0	16234	0	0	1	34580	0	0	0	10060	0	0	0	18390	0	0	0	21520	0	0	0	113386	0	0	0	6118	0	0	0
rs376271158	129251299	T	A	c.696+40T>A	.	Intronic	T>A	.	.	gnomAD Exomes	PASS	NA	ENST00000296271.3	c.696+40T>A		1	250902	0.000003985619883460475	0	0	1	16230	0	0	0	34578	0	0	0	10058	0	0	0	18388	0	0	0	21532	0	0	0	113382	0	0	0	6120	0	0	0
rs778794165	129251300	C	T	c.696+41C>T	.	Intronic	C>T	ABE	.	gnomAD Exomes	PASS	NA	ENST00000296271.3	c.696+41C>T		1	250830	0.000003986763943706893	0	0	0	16224	0	0	0	34580	0	0	0	10056	0	0	0	18388	0	0	1	21498	0	0	0	113350	0	0	0	6122	0	0	0
rs1178698486	129251305	C	T	c.696+46C>T	.	Intronic	C>T	ABE	.	gnomAD Exomes	PASS	NA	ENST00000296271.3	c.696+46C>T		2	250898	0.000007971366850273817	0	0	0	16238	0	0	0	34578	0	0	0	10054	0	0	0	18392	0	0	0	21498	0	0	0	113406	0	0	0	6124	0	0	2
rs1236436231	129251307	C	T	c.696+48C>T	.	Intronic	C>T	ABE	.	gnomAD Exomes	PASS	NA	ENST00000296271.3	c.696+48C>T		1	250918	0.000003985365737013686	0	0	0	16242	0	0	1	34580	0	0	0	10060	0	0	0	18392	0	0	0	21512	0	0	0	113400	0	0	0	6122	0	0	0
rs370370574	129251321	C	T	c.697-55C>T	.	Intronic	C>T	ABE	.	gnomAD Genomes	NA	PASS	ENST00000296271.3	c.697-55C>T		5	31342	0.00015953034267117606	0	0	0	8696	0	0	0	848	0	0	0	290	0	0	5	1558	0	0	0	3470	0	0	0	15396	0	0	0	1084	0	0	0
rs927312739	129251322	G	A	c.697-54G>A	.	Intronic	G>A	ABE	.	gnomAD Genomes	NA	PASS	ENST00000296271.3	c.697-54G>A		1	31344	0.000031904032669729455	0	0	1	8692	0	0	0	848	0	0	0	290	0	0	0	1554	0	0	0	3472	0	0	0	15404	0	0	0	1084	0	0	0
rs1472077837	129251327	C	T	c.697-49C>T	.	Intronic	C>T	ABE	.	gnomAD Exomes	PASS	NA	ENST00000296271.3	c.697-49C>T		1	250588	0.000003990614075693968	0	0	0	16186	0	0	0	34580	0	0	0	10040	0	0	0	18386	0	0	0	21504	0	0	1	113174	0	0	0	6108	0	0	0
rs1414909936	129251339	G	A	c.697-37G>A	.	Intronic	G>A	ABE	.	gnomAD Exomes	PASS	NA	ENST00000296271.3	c.697-37G>A		1	250690	0.000003988990386533168	0	0	0	16206	0	0	0	34576	0	0	0	10050	0	0	0	18386	0	0	0	21500	0	0	1	113248	0	0	0	6112	0	0	0
rs539249995	129251340	G	A	c.697-36G>A	.	Intronic	G>A	ABE	.	gnomAD Exomes	PASS	NA	ENST00000296271.3	c.697-36G>A		1	250684	0.000003989085861084074	0	0	0	16210	0	0	0	34574	0	0	0	10050	0	0	1	18388	0	0	0	21498	0	0	0	113238	0	0	0	6114	0	0	0
rs772086479	129251346	T	G	c.697-30T>G	.	Intronic	T>G	.	.	gnomAD Genomes	NA	PASS	ENST00000296271.3	c.697-30T>G		1	31340	0.00003190810465858328	0	0	0	8694	0	0	0	848	0	0	0	290	0	0	0	1556	0	0	0	3476	0	0	1	15396	0	0	0	1080	0	0	0
rs772086479	129251346	T	C	c.697-30T>C	.	Intronic	T>C	CBE	.	gnomAD Exomes	PASS	NA	ENST00000296271.3	c.697-30T>C		1	250840	0.000003986605007175889	0	0	0	16214	0	0	1	34572	0	0	0	10056	0	0	0	18386	0	0	0	21520	0	0	0	113358	0	0	0	6120	0	0	0
rs746773592	129251358	G	A	c.697-18G>A	.	Intronic	G>A	ABE	.	gnomAD Exomes,gnomAD Genomes	PASS	PASS	ENST00000296271.3	c.697-18G>A		9	282202	0.00003189204895783871	0	0	0	24898	0	0	6	35428	0	0	0	10358	0	0	1	19946	0	0	0	24958	0	0	1	128790	0	0	0	7210	0	0	1
rs1464857862	129251361	T	A	c.697-15T>A	.	Intronic	T>A	.	.	gnomAD Genomes	NA	PASS	ENST00000296271.3	c.697-15T>A		1	31304	0.00003194479938665985	0	0	0	8684	0	0	0	846	0	0	0	290	0	0	0	1554	0	0	0	3468	0	0	0	15380	0	0	1	1082	0	0	0
rs770701400	129251364	C	T	c.697-12C>T	.	Intronic	C>T	ABE	.	gnomAD Exomes	PASS	NA	ENST00000296271.3	c.697-12C>T		7	251046	0.000027883336121666945	0	0	0	16230	0	0	0	34590	0	0	0	10068	0	0	1	18392	0	0	0	21548	0	0	4	113478	0	0	0	6126	0	0	2
rs1338813260	129251378	C	T	c.699C>T	p.Ala233Ala	Splice region	C>T	ABE	.	gnomAD Exomes	PASS	NA	ENST00000296271.3	p.Ala233Ala		3	251216	0.000011941914527737086	0	0	0	16236	0	0	1	34588	0	0	0	10074	0	0	0	18394	0	0	0	21604	0	0	1	113576	0	0	0	6128	0	0	1
rs1338813260	129251378	C	G	c.699C>G	p.Ala233Ala	Splice region	C>G	GBE	.	gnomAD Exomes	PASS	NA	ENST00000296271.3	p.Ala233Ala		1	251216	0.000003980638175912363	0	0	0	16236	0	0	1	34588	0	0	0	10074	0	0	0	18394	0	0	0	21604	0	0	0	113576	0	0	0	6128	0	0	0
rs547981493	129251379	G	T	c.700G>T	p.Ala234Ser	Missense	G>T	.	.	gnomAD Exomes	PASS	NA	ENST00000296271.3	p.Ala234Ser		1	251192	0.0000039810185037740056	0	0	0	16232	0	0	0	34588	0	0	0	10074	0	0	1	18394	0	0	0	21572	0	0	0	113586	0	0	0	6130	0	0	0
rs547981493	129251379	G	A	c.700G>A	p.Ala234Thr	Missense	G>A	ABE	.	gnomAD Exomes	PASS	NA	ENST00000296271.3	p.Ala234Thr		2	251192	0.000007962037007548011	0	0	0	16232	0	0	0	34588	0	0	0	10074	0	0	0	18394	0	0	0	21572	0	0	0	113586	0	0	1	6130	0	0	1
rs374550929	129251390	G	T	c.711G>T	p.Gln237His	Missense	G>T	.	.	gnomAD Exomes,gnomAD Genomes	PASS	PASS	ENST00000296271.3	p.Gln237His		3	282676	0.000010612857122642177	0	0	2	24954	0	0	1	35440	0	0	0	10364	0	0	0	19950	0	0	0	25090	0	0	0	129044	0	0	0	7218	0	0	0
rs374550929	129251390	G	A	c.711G>A	p.Gln237Gln	Synonymous	G>A	ABE	.	gnomAD Exomes	PASS	NA	ENST00000296271.3	p.Gln237Gln		2	251306	0.000007958425186824031	0	0	0	16248	0	0	0	34592	0	0	0	10074	0	0	0	18394	0	0	0	21620	0	0	0	113630	0	0	0	6132	0	0	2
rs1217784259	129251393	G	T	c.714G>T	p.Gln238His	Missense	G>T	.	.	gnomAD Exomes	PASS	NA	ENST00000296271.3	p.Gln238His		1	251346	0.0000039785793288932385	0	0	0	16250	0	0	0	34592	0	0	0	10074	0	0	1	18394	0	0	0	21632	0	0	0	113654	0	0	0	6134	0	0	0
rs767979610	129251404	C	G	c.725C>G	p.Thr242Ser	Missense	C>G	GBE	.	gnomAD Exomes	PASS	NA	ENST00000296271.3	p.Thr242Ser		1	251378	0.000003978072862382547	0	0	0	16250	0	0	0	34590	0	0	0	10074	0	0	0	18394	0	0	0	21644	0	0	1	113676	0	0	0	6134	0	0	0
rs761013258	129251412	A	G	c.733A>G	p.Lys245Glu	Missense	A>G	CBE	.	gnomAD Exomes	PASS	NA	ENST00000296271.3	p.Lys245Glu		2	251388	0.000007955829236081276	0	0	0	16254	0	0	0	34590	0	0	2	10076	0	0	0	18394	0	0	0	21644	0	0	0	113680	0	0	0	6134	0	0	0
rs141185480	129251423	G	T	c.744G>T	p.Lys248Asn	Missense	G>T	.	.	gnomAD Exomes	PASS	NA	ENST00000296271.3	p.Lys248Asn		1	251408	0.000003977598167122764	0	0	0	16256	0	0	0	34590	0	0	0	10080	0	0	0	18394	0	0	0	21644	0	0	0	113694	0	0	0	6134	0	0	1
rs104893783	129251424	G	A	c.745G>A	p.Glu249Lys	Missense	G>A	ABE	.	gnomAD Exomes	PASS	NA	ENST00000296271.3	p.Glu249Lys		1	251404	0.000003977661453278388	0	0	0	16256	0	0	0	34588	0	0	0	10080	0	0	0	18394	0	0	0	21644	0	0	0	113692	0	0	0	6134	0	0	1
rs765519035	129251428	T	G	c.749T>G	p.Val250Gly	Missense	T>G	.	.	gnomAD Exomes	PASS	NA	ENST00000296271.3	p.Val250Gly		1	251404	0.000003977661453278388	0	0	0	16256	0	0	0	34592	0	0	0	10080	0	0	0	18394	0	0	0	21644	0	0	0	113690	0	0	1	6132	0	0	0
rs765519035	129251428	T	C	c.749T>C	p.Val250Ala	Missense	T>C	CBE	.	gnomAD Exomes	PASS	NA	ENST00000296271.3	p.Val250Ala		2	251404	0.000007955322906556777	0	0	0	16256	0	0	0	34592	0	0	0	10080	0	0	0	18394	0	0	0	21644	0	0	2	113690	0	0	0	6132	0	0	0
rs1224848814	129251431	C	T	c.752C>T	p.Thr251Ile	Missense	C>T	ABE	.	gnomAD Genomes	NA	PASS	ENST00000296271.3	p.Thr251Ile		1	31376	0.00003187149413564508	0	0	0	8704	0	0	0	848	0	0	0	290	0	0	0	1560	0	0	0	3470	0	0	1	15416	0	0	0	1088	0	0	0
rs1191932068	129251437	T	C	c.758T>C	p.Met253Thr	Missense	T>C	CBE	.	gnomAD Exomes	PASS	NA	ENST00000296271.3	p.Met253Thr		1	251422	0.000003977376681435992	0	0	0	16256	0	0	0	34590	0	0	0	10080	0	0	0	18394	0	0	1	21646	0	0	0	113704	0	0	0	6136	0	0	0
rs756658659	129251438	GGT	G	c.760_761delGT	p.Val254HisfsTer76	Indel	.	.	.	gnomAD Exomes	PASS	NA	ENST00000296271.3	p.Val254HisfsTer76		1	251416	0.00000397747160085277	0	0	0	16256	0	0	0	34590	0	0	0	10078	0	0	0	18394	0	0	0	21644	0	0	1	113704	0	0	0	6134	0	0	0
rs757219458	129251445	A	G	c.766A>G	p.Ile256Val	Missense	A>G	CBE	.	gnomAD Exomes	PASS	NA	ENST00000296271.3	p.Ile256Val		1	251408	0.000003977598167122764	0	0	0	16250	0	0	0	34586	0	0	0	10078	0	0	0	18394	0	0	0	21646	0	0	1	113702	0	0	0	6136	0	0	0
rs1478250192	129251451	G	A	c.772G>A	p.Val258Ile	Missense	G>A	ABE	.	gnomAD Exomes	PASS	NA	ENST00000296271.3	p.Val258Ile		1	251406	0.000003977629809948848	0	0	0	16252	0	0	0	34586	0	0	0	10080	0	0	1	18394	0	0	0	21646	0	0	0	113696	0	0	0	6136	0	0	0
rs371853220	129251456	C	T	c.777C>T	p.Ile259Ile	Synonymous	C>T	ABE	.	gnomAD Exomes,gnomAD Genomes	PASS	PASS	ENST00000296271.3	p.Ile259Ile		6	282812	0.000021215507121338557	0	0	2	24958	0	0	2	35436	0	0	0	10368	0	0	0	19954	0	0	0	25114	0	0	1	129142	0	0	0	7224	0	0	1
rs150250946	129251457	G	A	c.778G>A	p.Ala260Thr	Missense	G>A	ABE	.	gnomAD Exomes	PASS	NA	ENST00000296271.3	p.Ala260Thr		10	251400	0.00003977724741447892	0	0	0	16250	0	0	2	34586	0	0	0	10078	0	0	0	18394	0	0	0	21632	0	0	6	113708	0	0	0	6136	0	0	2
rs199583468	129251462	C	A	c.783C>A	p.Phe261Leu	Missense	C>A	.	.	gnomAD Exomes	PASS	NA	ENST00000296271.3	p.Phe261Leu		8	251418	0.000031819519684350364	0	0	0	16254	0	0	0	34586	0	0	8	10080	0	0	0	18394	0	0	0	21642	0	0	0	113710	0	0	0	6136	0	0	0
rs1375981120	129251476	T	G	c.797T>G	p.Val266Gly	Missense	T>G	.	.	gnomAD Exomes	PASS	NA	ENST00000296271.3	p.Val266Gly		1	251420	0.000003977408320738207	0	0	0	16254	0	0	0	34586	0	0	0	10080	0	0	1	18394	0	0	0	21646	0	0	0	113708	0	0	0	6136	0	0	0
rs1399379654	129251477	G	A	c.798G>A	p.Val266Val	Synonymous	G>A	ABE	.	gnomAD Exomes	PASS	NA	ENST00000296271.3	p.Val266Val		2	251422	0.000007954753362871984	0	0	2	16254	0	0	0	34586	0	0	0	10080	0	0	0	18394	0	0	0	21640	0	0	0	113718	0	0	0	6134	0	0	0
rs200894277	129251484	G	A	c.805G>A	p.Ala269Thr	Missense	G>A	ABE	.	gnomAD Exomes	PASS	NA	ENST00000296271.3	p.Ala269Thr		3	251418	0.000011932319881631387	0	0	0	16254	0	0	0	34584	0	0	0	10080	0	0	0	18394	0	0	0	21642	0	0	3	113712	0	0	0	6136	0	0	0
rs768210562	129251489	C	T	c.810C>T	p.Ser270Ser	Synonymous	C>T	ABE	.	gnomAD Exomes	PASS	NA	ENST00000296271.3	p.Ser270Ser		11	251436	0.000043748707424553367	0	0	1	16254	0	0	0	34586	0	0	0	10080	0	0	1	18394	0	0	0	21648	0	0	7	113722	0	0	0	6136	0	0	2
rs201008735	129251490	G	A	c.811G>A	p.Val271Met	Missense	G>A	ABE	.	gnomAD Exomes	PASS	NA	ENST00000296271.3	p.Val271Met		7	251440	0.000027839643652561248	0	0	0	16256	0	0	1	34588	0	0	0	10080	0	0	0	18394	0	0	0	21648	0	0	5	113722	0	0	0	6136	0	0	1
rs761022507	129251502	A	G	c.823A>G	p.Ile275Val	Missense	A>G	CBE	.	gnomAD Exomes	PASS	NA	ENST00000296271.3	p.Ile275Val		1	251458	0.000003976807260059334	0	0	0	16254	0	0	0	34590	0	0	0	10080	0	0	1	18394	0	0	0	21648	0	0	0	113740	0	0	0	6136	0	0	0
rs776812466	129251507	C	T	c.828C>T	p.Phe276Phe	Synonymous	C>T	ABE	.	gnomAD Exomes	PASS	NA	ENST00000296271.3	p.Phe276Phe		1	251456	0.000003976838890302876	0	0	0	16252	0	0	0	34590	0	0	0	10080	0	0	0	18394	0	0	0	21648	0	0	1	113740	0	0	0	6136	0	0	0
rs947228214	129251510	C	A	c.831C>A	p.Thr277Thr	Synonymous	C>A	.	.	gnomAD Exomes	PASS	NA	ENST00000296271.3	p.Thr277Thr		1	251458	0.000003976807260059334	0	0	0	16256	0	0	0	34588	0	0	0	10080	0	0	0	18394	0	0	0	21648	0	0	1	113740	0	0	0	6136	0	0	0
rs377120794	129251528	C	T	c.849C>T	p.Phe283Phe	Synonymous	C>T	ABE	.	gnomAD Exomes	PASS	NA	ENST00000296271.3	p.Phe283Phe		5	251464	0.000019883561861737663	0	0	0	16256	0	0	2	34592	0	0	0	10080	0	0	0	18394	0	0	0	21648	0	0	2	113742	0	0	0	6138	0	0	1
NA	129251533	C	A	c.854C>A	p.Pro285His	Missense	C>A	.	.	gnomAD Exomes	PASS	NA	ENST00000296271.3	p.Pro285His		1	251468	0.000003976649116388566	0	0	0	16256	0	0	1	34590	0	0	0	10080	0	0	0	18394	0	0	0	21648	0	0	0	113748	0	0	0	6138	0	0	0
rs1488831597	129251536	T	C	c.857T>C	p.Ile286Thr	Missense	T>C	CBE	.	gnomAD Exomes	PASS	NA	ENST00000296271.3	p.Ile286Thr		1	251468	0.000003976649116388566	0	0	0	16254	0	0	0	34590	0	0	0	10080	0	0	0	18394	0	0	0	21646	0	0	0	113752	0	0	0	6138	0	0	1
rs1376126715	129251546	C	T	c.867C>T	p.Thr289Thr	Synonymous	C>T	ABE	.	gnomAD Exomes	PASS	NA	ENST00000296271.3	p.Thr289Thr		1	251470	0.0000039766174891637175	0	0	0	16256	0	0	1	34590	0	0	0	10080	0	0	0	18394	0	0	0	21648	0	0	0	113748	0	0	0	6138	0	0	0
rs758543619	129251548	T	C	c.869T>C	p.Ile290Thr	Missense	T>C	CBE	.	gnomAD Exomes	PASS	NA	ENST00000296271.3	p.Ile290Thr		1	251466	0.000003976680744116501	0	0	0	16256	0	0	0	34590	0	0	0	10080	0	0	0	18394	0	0	0	21646	0	0	1	113746	0	0	0	6138	0	0	0
rs554753426	129251549	C	T	c.870C>T	p.Ile290Ile	Synonymous	C>T	ABE	.	gnomAD Exomes	PASS	NA	ENST00000296271.3	p.Ile290Ile		3	251470	0.000011929852467491152	0	0	0	16254	0	0	0	34590	0	0	0	10080	0	0	0	18394	0	0	1	21648	0	0	2	113750	0	0	0	6138	0	0	0
rs781237162	129251571	G	T	c.892G>T	p.Ala298Ser	Missense	G>T	.	.	gnomAD Exomes	PASS	NA	ENST00000296271.3	p.Ala298Ser		1	251462	0.0000039767440010816745	0	0	0	16254	0	0	0	34590	0	0	0	10080	0	0	0	18394	0	0	0	21636	0	0	1	113754	0	0	0	6138	0	0	0
rs745616372	129251573	C	T	c.894C>T	p.Ala298Ala	Synonymous	C>T	ABE	.	gnomAD Exomes	PASS	NA	ENST00000296271.3	p.Ala298Ala		11	251468	0.00004374314028027423	0	0	0	16254	0	0	0	34590	0	0	0	10080	0	0	0	18394	0	0	0	21646	0	0	1	113750	0	0	1	6138	0	0	9
rs745616372	129251573	C	G	c.894C>G	p.Ala298Ala	Synonymous	C>G	GBE	.	gnomAD Exomes	PASS	NA	ENST00000296271.3	p.Ala298Ala		1	251468	0.000003976649116388566	0	0	0	16254	0	0	0	34590	0	0	0	10080	0	0	0	18394	0	0	0	21646	0	0	0	113750	0	0	0	6138	0	0	1
rs779665096	129251574	G	T	c.895G>T	p.Ala299Ser	Missense	G>T	.	.	gnomAD Exomes,gnomAD Genomes	PASS	PASS	ENST00000296271.3	p.Ala299Ser		62	282862	0.00021918815535490804	0	0	0	24966	0	0	0	35438	0	0	0	10370	0	0	61	19952	0	0	0	25114	0	0	0	129182	0	0	1	7224	0	0	0
rs768300463	129251577	A	T	c.898A>T	p.Ile300Phe	Missense	A>T	.	.	gnomAD Exomes	PASS	NA	ENST00000296271.3	p.Ile300Phe		4	251476	0.000015906090442030255	0	0	0	16254	0	0	0	34590	0	0	0	10080	0	0	0	18394	0	0	0	21648	0	0	4	113754	0	0	0	6140	0	0	0
rs778356027	129251586	C	T	c.907C>T	p.Pro303Ser	Missense	C>T	ABE	.	gnomAD Exomes	PASS	NA	ENST00000296271.3	p.Pro303Ser		2	251468	0.000007953298232777132	0	0	0	16254	0	0	0	34590	0	0	0	10080	0	0	0	18394	0	0	0	21646	0	0	0	113750	0	0	0	6138	0	0	2
rs199701338	129251592	A	C	c.913A>C	p.Ile305Leu	Missense	A>C	.	.	gnomAD Exomes,gnomAD Genomes	PASS	PASS	ENST00000296271.3	p.Ile305Leu		7	282842	0.000024748799683215366	0	0	0	24972	0	0	4	35440	0	0	0	10370	0	0	0	19952	0	0	0	25110	0	0	3	129156	0	0	0	7226	0	0	0
rs1303453819	129251597	T	C	c.918T>C	p.Tyr306Tyr	Synonymous	T>C	CBE	.	gnomAD Exomes	PASS	NA	ENST00000296271.3	p.Tyr306Tyr		3	251430	0.000011931750387781888	0	0	0	16254	0	0	0	34592	0	0	0	10080	0	0	0	18394	0	0	2	21632	0	0	0	113724	0	0	1	6138	0	0	0
rs1238542520	129251600	C	G	c.921C>G	p.Ile307Met	Missense	C>G	GBE	.	gnomAD Exomes	PASS	NA	ENST00000296271.3	p.Ile307Met		1	251404	0.000003977661453278388	0	0	0	16254	0	0	0	34592	0	0	0	10080	0	0	1	18392	0	0	0	21626	0	0	0	113710	0	0	0	6134	0	0	0
rs759818475	129251605	T	A	c.926T>A	p.Met309Lys	Missense	T>A	.	.	gnomAD Exomes	PASS	NA	ENST00000296271.3	p.Met309Lys		1	251360	0.000003978357733927435	0	0	0	16254	0	0	0	34590	0	0	0	10080	0	0	1	18392	0	0	0	21600	0	0	0	113692	0	0	0	6136	0	0	0
rs759818475	129251605	T	C	c.926T>C	p.Met309Thr	Missense	T>C	CBE	.	gnomAD Exomes	PASS	NA	ENST00000296271.3	p.Met309Thr		1	251360	0.000003978357733927435	0	0	0	16254	0	0	0	34590	0	0	0	10080	0	0	1	18392	0	0	0	21600	0	0	0	113692	0	0	0	6136	0	0	0
rs139566602	129251612	G	A	c.933G>A	p.Lys311Lys	Synonymous	G>A	ABE	.	gnomAD Exomes	PASS	NA	ENST00000296271.3	p.Lys311Lys		3	251248	0.000011940393555371585	0	0	0	16254	0	0	0	34590	0	0	0	10080	0	0	0	18392	0	0	0	21546	0	0	2	113634	0	0	1	6136	0	0	0
rs1475042732	129251618	GC	G	c.936+5delC	.	Indel	.	.	.	gnomAD Genomes	NA	PASS	ENST00000296271.3	c.936+5delC		1	31410	0.00003183699458771092	0	0	1	8718	0	0	0	848	0	0	0	290	0	0	0	1560	0	0	0	3476	0	0	0	15432	0	0	0	1086	0	0	0
rs763223221	129251621	T	C	c.936+6T>C	.	Splice region	T>C	CBE	.	gnomAD Exomes	PASS	NA	ENST00000296271.3	c.936+6T>C		1	251082	0.000003982762603452259	0	0	0	16244	0	0	0	34584	0	0	0	10078	0	0	0	18394	0	0	0	21490	0	0	1	113544	0	0	0	6132	0	0	0
rs762711356	129251626	CG	C	c.936+14delG	.	Indel	.	.	.	gnomAD Exomes	PASS	NA	ENST00000296271.3	c.936+14delG		2	250790	0.000007974799633159216	0	0	0	16236	0	0	0	34584	0	0	0	10074	0	0	0	18394	0	0	2	21316	0	0	0	113440	0	0	0	6130	0	0	0
rs762711356	129251626	C	A	c.936+11C>A	.	Intronic	C>A	.	.	gnomAD Genomes	NA	PASS	ENST00000296271.3	c.936+11C>A		1	31398	0.000031849162367029746	0	0	1	8714	0	0	0	848	0	0	0	290	0	0	0	1560	0	0	0	3476	0	0	0	15422	0	0	0	1088	0	0	0
rs762711356	129251626	C	T	c.936+11C>T	.	Intronic	C>T	ABE	.	gnomAD Exomes,gnomAD Genomes	PASS	PASS	ENST00000296271.3	c.936+11C>T		5	282188	0.00001771868399790211	0	0	2	24950	0	0	0	35432	0	0	0	10364	0	0	0	19954	0	0	0	24792	0	0	3	128862	0	0	0	7218	0	0	0
rs1199889529	129251627	G	A	c.936+12G>A	.	Intronic	G>A	ABE	.	gnomAD Exomes,gnomAD Genomes	PASS	PASS	ENST00000296271.3	c.936+12G>A		7	282138	0.000024810553700671303	0	0	2	24942	0	0	4	35430	0	0	0	10364	0	0	0	19954	0	0	0	24756	0	0	1	128856	0	0	0	7220	0	0	0
rs761990733	129251641	C	A	c.936+26C>A	.	Intronic	C>A	.	.	gnomAD Exomes	PASS	NA	ENST00000296271.3	c.936+26C>A		1	249918	0.000004001312430477197	0	0	0	16180	0	0	0	34572	0	0	0	10066	0	0	0	18390	0	0	0	20804	0	0	1	113170	0	0	0	6122	0	0	0
rs761990733	129251641	C	T	c.936+26C>T	.	Intronic	C>T	ABE	.	gnomAD Exomes	PASS	NA	ENST00000296271.3	c.936+26C>T		1	249918	0.000004001312430477197	0	0	0	16180	0	0	1	34572	0	0	0	10066	0	0	0	18390	0	0	0	20804	0	0	0	113170	0	0	0	6122	0	0	0
rs75783569	129251642	A	G	c.936+27A>G	.	Intronic	A>G	CBE	.	gnomAD Exomes,gnomAD Genomes	PASS	PASS	ENST00000296271.3	c.936+27A>G		462	281394	0.001641826051728182	3	0	441	24896	3	0	16	35424	0	0	0	10356	0	0	0	19952	0	0	0	24330	0	0	1	128610	0	0	2	7212	0	0	2
rs750430777	129251645	G	A	c.936+30G>A	.	Intronic	G>A	ABE	.	gnomAD Exomes	PASS	NA	ENST00000296271.3	c.936+30G>A		6	249656	0.000024033069503637006	0	0	0	16152	0	0	0	34570	0	0	0	10062	0	0	0	18390	0	0	0	20690	0	0	0	113068	0	0	0	6110	0	0	6
rs1454297160	129251649	C	T	c.936+34C>T	.	Intronic	C>T	ABE	.	gnomAD Exomes	PASS	NA	ENST00000296271.3	c.936+34C>T		1	249244	0.000004012132689252299	0	0	0	16098	0	0	1	34564	0	0	0	10058	0	0	0	18388	0	0	0	20508	0	0	0	112918	0	0	0	6096	0	0	0
rs372010849	129251659	G	T	c.936+44G>T	.	Intronic	G>T	.	.	gnomAD Exomes,gnomAD Genomes	PASS	PASS	ENST00000296271.3	c.936+44G>T		14	279694	0.00005005470263931296	0	0	13	24710	0	0	1	35384	0	0	0	10342	0	0	0	19944	0	0	0	23412	0	0	0	128112	0	0	0	7178	0	0	0
rs372010849	129251659	G	A	c.936+44G>A	.	Intronic	G>A	ABE	.	gnomAD Exomes	PASS	NA	ENST00000296271.3	c.936+44G>A		3	248300	0.000012082158679017317	0	0	0	15992	0	0	0	34536	0	0	0	10052	0	0	2	18384	0	0	0	19938	0	0	0	112696	0	0	0	6090	0	0	1
rs753665727	129251660	C	T	c.936+45C>T	.	Intronic	C>T	ABE	.	gnomAD Exomes,gnomAD Genomes	PASS	PASS	ENST00000296271.3	c.936+45C>T		18	279480	0.00006440532417346501	0	0	0	24694	0	0	1	35380	0	0	0	10344	0	0	0	19944	0	0	0	23290	0	0	3	128044	0	0	0	7170	0	0	14
rs560324786	129251661	G	A	c.936+46G>A	.	Intronic	G>A	ABE	.	gnomAD Exomes	PASS	NA	ENST00000296271.3	c.936+46G>A		4	247954	0.000016132024488413173	0	0	1	15974	0	0	0	34536	0	0	0	10050	0	0	0	18382	0	0	0	19752	0	0	1	112572	0	0	1	6078	0	0	1
rs1437298068	129251679	G	A	c.936+64G>A	.	Intronic	G>A	ABE	.	gnomAD Genomes	NA	PASS	ENST00000296271.3	c.936+64G>A		1	31402	0.0000318451054072989	0	0	0	8714	0	0	0	848	0	0	0	290	0	0	0	1560	0	0	0	3476	0	0	1	15426	0	0	0	1088	0	0	0
rs569161209	129252376	C	T	c.937-75C>T	.	Intronic	C>T	ABE	.	gnomAD Genomes	NA	PASS	ENST00000296271.3	c.937-75C>T		6	31358	0.0001913387333375853	0	0	2	8692	0	0	4	848	0	0	0	288	0	0	0	1560	0	0	0	3472	0	0	0	15412	0	0	0	1086	0	0	0
rs561052129	129252377	G	A	c.937-74G>A	.	Intronic	G>A	ABE	.	gnomAD Genomes	NA	PASS	ENST00000296271.3	c.937-74G>A		3	31366	0.00009564496588662884	0	0	0	8694	0	0	0	848	0	0	0	290	0	0	2	1560	0	0	0	3476	0	0	1	15414	0	0	0	1084	0	0	0
rs1252428841	129252389	C	T	c.937-62C>T	.	Intronic	C>T	ABE	.	gnomAD Genomes	NA	PASS	ENST00000296271.3	c.937-62C>T		3	31366	0.00009564496588662884	0	0	0	8696	0	0	0	848	0	0	0	290	0	0	0	1560	0	0	0	3474	0	0	2	15410	0	0	1	1088	0	0	0
rs747418983	129252390	G	A	c.937-61G>A	.	Intronic	G>A	ABE	.	gnomAD Genomes	NA	PASS	ENST00000296271.3	c.937-61G>A		2	31374	0.00006374705169885892	0	0	0	8700	0	0	0	848	0	0	0	290	0	0	0	1558	0	0	0	3476	0	0	2	15414	0	0	0	1088	0	0	0
rs778587340	129252401	AAGCACACTGTGGGC	A	c.937-46_937-33delACACTGTGGGCAGC	.	Indel	.	.	.	gnomAD Exomes	PASS	NA	ENST00000296271.3	c.937-46_937-33delACACTGTGGGCAGC		1	248614	0.000004022299629143974	0	0	0	16238	0	0	0	34586	0	0	0	10064	0	0	0	18378	0	0	0	20780	0	0	1	111830	0	0	0	6122	0	0	0
rs778587340	129252401	A	C	c.937-50A>C	.	Intronic	A>C	.	.	gnomAD Exomes	PASS	NA	ENST00000296271.3	c.937-50A>C		1	248614	0.000004022299629143974	0	0	0	16238	0	0	0	34586	0	0	0	10064	0	0	0	18378	0	0	0	20780	0	0	1	111830	0	0	0	6122	0	0	0
rs747582133	129252406	C	T	c.937-45C>T	.	Intronic	C>T	ABE	.	gnomAD Exomes	PASS	NA	ENST00000296271.3	c.937-45C>T		4	248856	0.00001607355257659048	0	0	0	16240	0	0	0	34588	0	0	0	10062	0	0	4	18376	0	0	0	20956	0	0	0	111892	0	0	0	6126	0	0	0
rs771682972	129252410	G	A	c.937-41G>A	.	Intronic	G>A	ABE	.	gnomAD Exomes	PASS	NA	ENST00000296271.3	c.937-41G>A		9	249104	0.00003612948808529771	0	0	0	16242	0	0	0	34588	0	0	1	10064	0	0	0	18378	0	0	0	21060	0	0	0	112030	0	0	0	6126	0	0	8
rs781539793	129252411	T	C	c.937-40T>C	.	Intronic	T>C	CBE	.	gnomAD Exomes	PASS	NA	ENST00000296271.3	c.937-40T>C		1	249154	0.000004013581961357233	0	0	0	16244	0	0	0	34588	0	0	0	10062	0	0	0	18380	0	0	0	21098	0	0	1	112042	0	0	0	6124	0	0	0
rs746332355	129252413	G	A	c.937-38G>A	.	Intronic	G>A	ABE	.	gnomAD Exomes	PASS	NA	ENST00000296271.3	c.937-38G>A		4	249170	0.000016053296945860255	0	0	0	16242	0	0	0	34590	0	0	0	10066	0	0	0	18382	0	0	0	21080	0	0	0	112068	0	0	0	6126	0	0	4
rs1264004508	129252418	C	G	c.937-33C>G	.	Intronic	C>G	GBE	.	gnomAD Exomes	PASS	NA	ENST00000296271.3	c.937-33C>G		2	249414	0.000008018796057959858	0	0	0	16246	0	0	0	34590	0	0	0	10066	0	0	0	18384	0	0	0	21210	0	0	2	112176	0	0	0	6126	0	0	0
rs1358934207	129252421	T	G	c.937-30T>G	.	Intronic	T>G	.	.	gnomAD Exomes	PASS	NA	ENST00000296271.3	c.937-30T>G		1	249734	0.000004004260533207332	0	0	0	16244	0	0	0	34590	0	0	0	10068	0	0	0	18384	0	0	0	21354	0	0	0	112352	0	0	0	6126	0	0	1
rs1358934207	129252421	T	C	c.937-30T>C	.	Intronic	T>C	CBE	.	gnomAD Exomes	PASS	NA	ENST00000296271.3	c.937-30T>C		1	249734	0.000004004260533207332	0	0	0	16244	0	0	0	34590	0	0	0	10068	0	0	0	18384	0	0	0	21354	0	0	1	112352	0	0	0	6126	0	0	0
rs770432635	129252423	G	C	c.937-28G>C	.	Intronic	G>C	GBE	.	gnomAD Exomes	PASS	NA	ENST00000296271.3	c.937-28G>C		2	249754	0.000008007879753677618	0	0	0	16242	0	0	0	34590	0	0	0	10068	0	0	0	18386	0	0	0	21348	0	0	2	112376	0	0	0	6128	0	0	0
rs775945120	129252425	C	A	c.937-26C>A	.	Intronic	C>A	.	.	gnomAD Exomes	PASS	NA	ENST00000296271.3	c.937-26C>A		5	249918	0.000020006562152385983	0	0	2	16246	0	0	3	34592	0	0	0	10068	0	0	0	18388	0	0	0	21442	0	0	0	112438	0	0	0	6128	0	0	0
rs763455152	129252426	C	G	c.937-25C>G	.	Intronic	C>G	GBE	.	gnomAD Exomes	PASS	NA	ENST00000296271.3	c.937-25C>G		1	249928	0.000004001152331871579	0	0	0	16246	0	0	0	34592	0	0	0	10070	0	0	1	18388	0	0	0	21450	0	0	0	112438	0	0	0	6128	0	0	0
rs774698907	129252430	C	T	c.937-21C>T	.	Intronic	C>T	ABE	.	gnomAD Exomes	PASS	NA	ENST00000296271.3	c.937-21C>T		1	250120	0.000003998080921157844	0	0	0	16246	0	0	0	34592	0	0	0	10070	0	0	0	18390	0	0	0	21508	0	0	1	112568	0	0	0	6130	0	0	0
rs761784827	129252436	C	G	c.937-15C>G	.	Intronic	C>G	GBE	.	gnomAD Exomes	PASS	NA	ENST00000296271.3	c.937-15C>G		1	250276	0.0000039955888698876445	0	0	0	16252	0	0	0	34592	0	0	0	10072	0	0	0	18392	0	0	0	21516	0	0	0	112704	0	0	0	6132	0	0	1
rs750473517	129252441	T	C	c.937-10T>C	.	Intronic	T>C	CBE	.	gnomAD Exomes	PASS	NA	ENST00000296271.3	c.937-10T>C		10	250502	0.000039919840959353615	0	0	0	16252	0	0	0	34592	0	0	0	10072	0	0	0	18392	0	0	0	21580	0	0	0	112862	0	0	0	6136	0	0	10
rs543521798	129252445	T	C	c.937-6T>C	.	Splice region	T>C	CBE	.	gnomAD Exomes	PASS	NA	ENST00000296271.3	c.937-6T>C		1	250596	0.0000039904866797554626	0	0	0	16254	0	0	0	34592	0	0	0	10074	0	0	1	18394	0	0	0	21582	0	0	0	112946	0	0	0	6138	0	0	0
rs1399079770	129252447	C	T	c.937-4C>T	.	Splice region	C>T	ABE	.	gnomAD Exomes	PASS	NA	ENST00000296271.3	c.937-4C>T		1	250586	0.000003990645925949574	0	0	0	16256	0	0	1	34592	0	0	0	10076	0	0	0	18394	0	0	0	21588	0	0	0	112926	0	0	0	6138	0	0	0
rs766326902	129252454	C	T	c.940C>T	p.Arg314Trp	Missense	C>T	ABE	.	gnomAD Exomes	PASS	NA	ENST00000296271.3	p.Arg314Trp		7	250800	0.000027910685805422646	0	0	0	16256	0	0	0	34592	0	0	0	10076	0	0	1	18392	0	0	0	21616	0	0	4	113114	0	0	0	6138	0	0	2
rs1396630102	129252461	G	A	c.947G>A	p.Cys316Tyr	Missense	G>A	ABE	.	gnomAD Exomes	PASS	NA	ENST00000296271.3	p.Cys316Tyr		1	251048	0.000003983301998024282	0	0	0	16256	0	0	0	34592	0	0	0	10078	0	0	1	18392	0	0	0	21602	0	0	0	113372	0	0	0	6140	0	0	0
rs754809715	129252462	C	G	c.948C>G	p.Cys316Trp	Missense	C>G	GBE	.	gnomAD Exomes	PASS	NA	ENST00000296271.3	p.Cys316Trp		1	251040	0.000003983428935627788	0	0	0	16256	0	0	0	34592	0	0	0	10076	0	0	0	18392	0	0	0	21614	0	0	1	113354	0	0	0	6140	0	0	0
rs778536018	129252464	T	A	c.950T>A	p.Met317Lys	Missense	T>A	.	.	gnomAD Exomes	PASS	NA	ENST00000296271.3	p.Met317Lys		2	251138	0.00000796374901448606	0	0	0	16256	0	0	0	34592	0	0	0	10078	0	0	0	18394	0	0	2	21636	0	0	0	113426	0	0	0	6140	0	0	0
rs752455127	129252466	C	G	c.952C>G	p.Leu318Val	Missense	C>G	GBE	.	gnomAD Exomes	PASS	NA	ENST00000296271.3	p.Leu318Val		1	251142	0.00000398181108695479	0	0	0	16256	0	0	0	34592	0	0	0	10078	0	0	0	18394	0	0	0	21628	0	0	0	113438	0	0	0	6140	0	0	1
NA	129252470	C	A	c.956C>A	p.Thr319Asn	Missense	C>A	.	.	gnomAD Exomes	PASS	NA	ENST00000296271.3	p.Thr319Asn		1	251206	0.000003980796637023001	0	0	1	16256	0	0	0	34592	0	0	0	10078	0	0	0	18394	0	0	0	21634	0	0	0	113496	0	0	0	6140	0	0	0
rs138831590	129252473	C	T	c.959C>T	p.Thr320Ile	Missense	C>T	ABE	.	gnomAD Exomes	PASS	NA	ENST00000296271.3	p.Thr320Ile		1	251264	0.000003979877738155884	0	0	0	16256	0	0	0	34592	0	0	0	10078	0	0	0	18392	0	0	0	21634	0	0	0	113556	0	0	0	6140	0	0	1
rs777274073	129252475	A	C	c.961A>C	p.Ile321Leu	Missense	A>C	.	.	gnomAD Exomes	PASS	NA	ENST00000296271.3	p.Ile321Leu		1	251310	0.000003979149257888664	0	0	0	16256	0	0	0	34592	0	0	0	10078	0	0	0	18394	0	0	0	21634	0	0	1	113600	0	0	0	6140	0	0	0
rs777274073	129252475	A	G	c.961A>G	p.Ile321Val	Missense	A>G	CBE	.	gnomAD Exomes	PASS	NA	ENST00000296271.3	p.Ile321Val		1	251310	0.000003979149257888664	0	0	0	16256	0	0	0	34592	0	0	0	10078	0	0	0	18394	0	0	0	21634	0	0	1	113600	0	0	0	6140	0	0	0
rs1200800092	129252479	G	A	c.965G>A	p.Cys322Tyr	Missense	G>A	ABE	.	gnomAD Exomes	PASS	NA	ENST00000296271.3	p.Cys322Tyr		1	251320	0.000003978990927900684	0	0	0	16256	0	0	0	34588	0	0	0	10078	0	0	0	18394	0	0	0	21624	0	0	1	113624	0	0	0	6140	0	0	0
rs1251916916	129252482	G	A	c.968G>A	p.Cys323Tyr	Missense	G>A	ABE	.	gnomAD Exomes	PASS	NA	ENST00000296271.3	p.Cys323Tyr		1	251352	0.00000397848435659951	0	0	0	16256	0	0	0	34592	0	0	0	10078	0	0	0	18392	0	0	0	21638	0	0	1	113642	0	0	0	6138	0	0	0
rs756663175	129252484	G	A	c.970G>A	p.Gly324Ser	Missense	G>A	ABE	.	gnomAD Exomes	PASS	NA	ENST00000296271.3	p.Gly324Ser		3	251332	0.000011936402845638438	0	0	0	16256	0	0	0	34592	0	0	0	10078	0	0	0	18392	0	0	0	21632	0	0	3	113626	0	0	0	6140	0	0	0
rs749663446	129252493	C	G	c.979C>G	p.Pro327Ala	Missense	C>G	GBE	.	gnomAD Exomes	PASS	NA	ENST00000296271.3	p.Pro327Ala		1	251390	0.000003977882970683003	0	0	0	16256	0	0	0	34592	0	0	0	10078	0	0	1	18392	0	0	0	21638	0	0	0	113678	0	0	0	6140	0	0	0
rs368995053	129252497	T	C	c.983T>C	p.Leu328Pro	Missense	T>C	CBE	.	gnomAD Exomes,gnomAD Genomes	PASS	PASS	ENST00000296271.3	p.Leu328Pro		3	282754	0.000010609929479335393	0	0	0	24958	0	0	0	35440	0	0	0	10368	0	0	0	19952	0	0	0	25096	0	0	3	129100	0	0	0	7224	0	0	0
rs1422707451	129252498	G	C	c.984G>C	p.Leu328Leu	Synonymous	G>C	GBE	.	gnomAD Exomes	PASS	NA	ENST00000296271.3	p.Leu328Leu		1	251404	0.000003977661453278388	0	0	0	16256	0	0	1	34592	0	0	0	10078	0	0	0	18392	0	0	0	21632	0	0	0	113698	0	0	0	6140	0	0	0
rs548113513	129252504	C	T	c.990C>T	p.Asp330Asp	Synonymous	C>T	ABE	.	gnomAD Exomes	PASS	NA	ENST00000296271.3	p.Asp330Asp		5	251418	0.000019887199802718978	0	0	0	16254	0	0	0	34592	0	0	0	10078	0	0	4	18392	0	0	0	21622	0	0	1	113724	0	0	0	6140	0	0	0
rs200095648	129252505	G	A	c.991G>A	p.Asp331Asn	Missense	G>A	ABE	.	gnomAD Exomes	PASS	NA	ENST00000296271.3	p.Asp331Asn		7	251420	0.00002784185824516745	0	0	1	16254	0	0	1	34592	0	0	0	10078	0	0	0	18392	0	0	0	21628	0	0	5	113720	0	0	0	6140	0	0	0
rs200095648	129252505	G	C	c.991G>C	p.Asp331His	Missense	G>C	GBE	.	gnomAD Exomes,gnomAD Genomes	PASS	PASS	ENST00000296271.3	p.Asp331His		6	282780	0.000021217907914279653	0	0	0	24954	0	0	0	35440	0	0	0	10368	0	0	0	19952	0	0	0	25100	0	0	0	129126	0	0	1	7224	0	0	5
rs1373092759	129252506	A	G	c.992A>G	p.Asp331Gly	Missense	A>G	CBE	.	gnomAD Exomes	PASS	NA	ENST00000296271.3	p.Asp331Gly		1	251436	0.000003977155220413942	0	0	0	16254	0	0	0	34592	0	0	0	10078	0	0	0	18394	0	0	0	21634	0	0	0	113728	0	0	0	6140	0	0	1
rs773295145	129252509	A	T	c.995A>T	p.Glu332Val	Missense	A>T	.	.	gnomAD Exomes	PASS	NA	ENST00000296271.3	p.Glu332Val		2	251420	0.000007954816641476414	0	0	0	16254	0	0	0	34592	0	0	0	10078	0	0	0	18394	0	0	0	21630	0	0	2	113716	0	0	0	6140	0	0	0
rs1300633110	129252511	G	A	c.997G>A	p.Ala333Thr	Missense	G>A	ABE	.	gnomAD Exomes	PASS	NA	ENST00000296271.3	p.Ala333Thr		1	251414	0.000003977503241665142	0	0	0	16252	0	0	1	34592	0	0	0	10078	0	0	0	18394	0	0	0	21620	0	0	0	113724	0	0	0	6140	0	0	0
rs760792843	129252512	C	T	c.998C>T	p.Ala333Val	Missense	C>T	ABE	.	gnomAD Exomes	PASS	NA	ENST00000296271.3	p.Ala333Val		26	251398	0.00010342166604348483	0	0	0	16254	0	0	0	34592	0	0	0	10078	0	0	0	18392	0	0	0	21630	0	0	2	113696	0	0	0	6140	0	0	24
rs766275471	129252522	C	T	c.1008C>T	p.Thr336Thr	Synonymous	C>T	ABE	.	gnomAD Exomes,gnomAD Genomes	PASS	PASS	ENST00000296271.3	p.Thr336Thr		5	282778	0.000017681714984899816	0	0	1	24958	0	0	2	35440	0	0	0	10366	0	0	0	19954	0	0	0	25104	0	0	2	129116	0	0	0	7224	0	0	0
rs201989308	129252523	G	A	c.1009G>A	p.Val337Met	Missense	G>A	ABE	.	gnomAD Exomes,gnomAD Genomes	PASS	PASS	ENST00000296271.3	p.Val337Met		8	282788	0.000028289743553474688	0	0	1	24960	0	0	0	35440	0	0	0	10368	0	0	0	19954	0	0	0	25092	0	0	2	129134	0	0	0	7224	0	0	5
rs759316820	129252524	T	C	c.1010T>C	p.Val337Ala	Missense	T>C	CBE	.	gnomAD Exomes	PASS	NA	ENST00000296271.3	p.Val337Ala		10	251424	0.000039773450426371386	0	0	0	16254	0	0	0	34592	0	0	0	10078	0	0	0	18394	0	0	0	21634	0	0	0	113718	0	0	0	6138	0	0	10
rs144211117	129252528	C	A	c.1014C>A	p.Ser338Ser	Synonymous	C>A	.	.	gnomAD Genomes	NA	PASS	ENST00000296271.3	p.Ser338Ser		1	31384	0.00003186336986999745	0	0	1	8712	0	0	0	848	0	0	0	290	0	0	0	1560	0	0	0	3472	0	0	0	15416	0	0	0	1086	0	0	0
rs144211117	129252528	C	T	c.1014C>T	p.Ser338Ser	Synonymous	C>T	ABE	.	gnomAD Exomes	PASS	NA	ENST00000296271.3	p.Ser338Ser		2	251418	0.000007954879921087591	0	0	0	16252	0	0	0	34592	0	0	0	10078	0	0	0	18394	0	0	0	21630	0	0	2	113718	0	0	0	6138	0	0	0
rs559747229	129252534	G	C	c.1020G>C	p.Thr340Thr	Synonymous	G>C	GBE	.	gnomAD Exomes	PASS	NA	ENST00000296271.3	p.Thr340Thr		1	251380	0.000003978041212506962	0	0	1	16254	0	0	0	34592	0	0	0	10078	0	0	0	18390	0	0	0	21606	0	0	0	113708	0	0	0	6136	0	0	0
rs183318466	129252539	C	A	c.1025C>A	p.Thr342Lys	Missense	C>A	.	.	gnomAD Exomes	PASS	NA	ENST00000296271.3	p.Thr342Lys		1	251376	0.000003978104512761759	0	0	1	16252	0	0	0	34592	0	0	0	10078	0	0	0	18394	0	0	0	21604	0	0	0	113706	0	0	0	6134	0	0	0
rs1486594657	129252543	C	G	c.1029C>G	p.Ser343Arg	Missense	C>G	GBE	.	gnomAD Exomes	PASS	NA	ENST00000296271.3	p.Ser343Arg		1	251334	0.000003978769287084119	0	0	0	16248	0	0	1	34590	0	0	0	10078	0	0	0	18390	0	0	0	21586	0	0	0	113690	0	0	0	6136	0	0	0
rs749753555	129252546	G	A	c.1032G>A	p.Gln344Gln	Synonymous	G>A	ABE	.	gnomAD Exomes,gnomAD Genomes	PASS	PASS	ENST00000296271.3	p.Gln344Gln		20	282714	0.00007074287088718635	0	0	0	24964	0	0	0	35438	0	0	0	10366	0	0	20	19952	0	0	0	25052	0	0	0	129104	0	0	0	7222	0	0	0
rs779296525	129252555	G	A	c.1041G>A	p.Pro347Pro	Synonymous	G>A	ABE	.	gnomAD Exomes	PASS	NA	ENST00000296271.3	p.Pro347Pro		3	251228	0.000011941344117693887	0	0	0	16248	0	0	1	34590	0	0	0	10074	0	0	0	18386	0	0	0	21538	0	0	1	113646	0	0	0	6130	0	0	1
rs1187838977	129252557	C	A	c.1043C>A	p.Ala348Asp	Missense	C>A	.	.	gnomAD Exomes	PASS	NA	ENST00000296271.3	p.Ala348Asp		1	251240	0.000003980257920713262	0	0	0	16246	0	0	0	34590	0	0	0	10074	0	0	0	18388	0	0	0	21538	0	0	1	113654	0	0	0	6134	0	0	0
rs748483575	129252567	G	A	c.*6G>A	.	3' UTR	G>A	ABE	.	gnomAD Exomes	PASS	NA	ENST00000296271.3	c.*6G>A		1	251114	0.0000039822550714018334	0	0	0	16248	0	0	0	34588	0	0	0	10072	0	0	0	18386	0	0	0	21470	0	0	0	113604	0	0	0	6130	0	0	1
rs1432291926	129252576	T	G	c.*15T>G	.	3' UTR	T>G	.	.	gnomAD Exomes	PASS	NA	ENST00000296271.3	c.*15T>G		1	250924	0.000003985270440452089	0	0	1	16232	0	0	0	34584	0	0	0	10068	0	0	0	18378	0	0	0	21418	0	0	0	113504	0	0	0	6126	0	0	0
rs1432291926	129252576	T	C	c.*15T>C	.	3' UTR	T>C	CBE	.	gnomAD Exomes	PASS	NA	ENST00000296271.3	c.*15T>C		1	250924	0.000003985270440452089	0	0	0	16232	0	0	0	34584	0	0	1	10068	0	0	0	18378	0	0	0	21418	0	0	0	113504	0	0	0	6126	0	0	0
rs772316842	129252584	C	T	c.*23C>T	.	3' UTR	C>T	ABE	.	gnomAD Exomes	PASS	NA	ENST00000296271.3	c.*23C>T		6	250422	0.000023959556269017898	0	0	0	16210	0	0	1	34570	0	0	0	10060	0	0	0	18360	0	0	0	21192	0	0	5	113296	0	0	0	6120	0	0	0
rs1435838714	129252585	G	A	c.*24G>A	.	3' UTR	G>A	ABE	.	gnomAD Exomes	PASS	NA	ENST00000296271.3	c.*24G>A		3	250410	0.000011980352222355337	0	0	0	16206	0	0	0	34570	0	0	0	10062	0	0	0	18366	0	0	0	21174	0	0	2	113300	0	0	1	6118	0	0	0
rs548460589	129252593	G	A	c.*32G>A	.	3' UTR	G>A	ABE	.	gnomAD Exomes	PASS	NA	ENST00000296271.3	c.*32G>A		3	249790	0.000012010088474318428	0	0	0	16164	0	0	0	34556	0	0	0	10042	0	0	0	18344	0	0	0	20986	0	0	3	112982	0	0	0	6106	0	0	0
rs548460589	129252593	G	C	c.*32G>C	.	3' UTR	G>C	GBE	.	gnomAD Exomes	PASS	NA	ENST00000296271.3	c.*32G>C		1	249790	0.0000040033628247728095	0	0	1	16164	0	0	0	34556	0	0	0	10042	0	0	0	18344	0	0	0	20986	0	0	0	112982	0	0	0	6106	0	0	0
rs759406692	129252595	G	A	c.*34G>A	.	3' UTR	G>A	ABE	.	gnomAD Exomes	PASS	NA	ENST00000296271.3	c.*34G>A		11	249426	0.00004410125648488931	0	0	2	16142	0	0	1	34546	0	0	0	10040	0	0	2	18328	0	0	1	20842	0	0	5	112808	0	0	0	6106	0	0	0
rs1426158544	129252597	C	T	c.*36C>T	.	3' UTR	C>T	ABE	.	gnomAD Genomes	NA	PASS	ENST00000296271.3	c.*36C>T		1	31384	0.00003186336986999745	0	0	0	8708	0	0	0	848	0	0	0	290	0	0	1	1560	0	0	0	3472	0	0	0	15418	0	0	0	1088	0	0	0
rs1367145272	129252599	C	G	c.*38C>G	.	3' UTR	C>G	GBE	.	gnomAD Exomes	PASS	NA	ENST00000296271.3	c.*38C>G		2	248974	0.00000803296729779013	0	0	0	16084	0	0	0	34520	0	0	0	10038	0	0	0	18294	0	0	0	20738	0	0	2	112602	0	0	0	6092	0	0	0
rs375306799	129252602	A	G	c.*41A>G	.	3' UTR	A>G	CBE	.	gnomAD Exomes	PASS	NA	ENST00000296271.3	c.*41A>G		1	248268	0.000004027905328113168	0	0	0	16000	0	0	0	34488	0	0	0	10024	0	0	0	18270	0	0	1	20558	0	0	0	112240	0	0	0	6082	0	0	0
rs2071093	129252604	C	T	c.*43C>T	.	3' UTR	C>T	ABE	.	gnomAD Exomes,gnomAD Genomes	PASS	PASS	ENST00000296271.3	c.*43C>T		15	279108	0.00005374263725869556	0	0	1	24644	0	0	3	35314	0	0	0	10312	0	0	0	19786	0	0	0	23958	0	0	10	127334	0	0	1	7156	0	0	0
rs1348719352	129252610	C	T	c.*49C>T	.	3' UTR	C>T	ABE	.	gnomAD Exomes	PASS	NA	ENST00000296271.3	c.*49C>T		2	244374	0.000008184176712743581	0	0	0	15288	0	0	0	34370	0	0	0	9950	0	0	0	18108	0	0	0	19952	0	0	0	110166	0	0	0	5946	0	0	2
rs763794994	129252611	A	C	c.*50A>C	.	3' UTR	A>C	.	.	gnomAD Exomes	PASS	NA	ENST00000296271.3	c.*50A>C		8	240604	0.00003324965503482902	0	0	0	14960	0	0	0	34092	0	0	0	9922	0	0	0	17770	0	0	2	18868	0	0	5	108608	0	0	1	5886	0	0	0
rs751311620	129252612	C	A	c.*51C>A	.	3' UTR	C>A	.	.	gnomAD Exomes	PASS	NA	ENST00000296271.3	c.*51C>A		1	245194	0.000004078403223569908	0	0	0	15398	0	0	1	34394	0	0	0	9966	0	0	0	18156	0	0	0	20092	0	0	0	110624	0	0	0	5964	0	0	0
rs552237368	129252629	C	T	c.*68C>T	.	3' UTR	C>T	ABE	.	gnomAD Genomes	NA	PASS	ENST00000296271.3	c.*68C>T		2	31360	0.00006377551020408164	0	0	0	8710	0	0	0	846	0	0	0	290	0	0	0	1558	0	0	2	3472	0	0	0	15398	0	0	0	1086	0	0	0
rs2269736	129247526	G	A	c.-51G>A	.	5' UTR	G>A	ABE	Benign	gnomAD Exomes,gnomAD Genomes	PASS	PASS	ENST00000296271.3	c.-51G>A	343272	19867	279176	0.07116299395363498	2605	0	4512	24186	429	0	5746	35208	542	0	58	10302	0	0	7994	19726	1611	0	91	24526	0	0	501	127642	2	0	303	7128	4	0	662
rs7984	129247551	A	G	c.-26A>G	.	5' UTR	A>G	CBE	Benign	gnomAD Exomes,gnomAD Genomes	PASS	PASS	ENST00000296271.3	c.-26A>G	256383	80341	281546	0.28535656695531103	18764	0	20654	24740	8694	0	9798	35330	1407	0	2858	10358	371	0	12690	19860	4091	0	1681	25012	50	0	19370	128478	1586	0	1688	7190	247	0	11602
rs145549270	129251121	G	A	c.558G>A	p.Ser186Ser	Synonymous	G>A	ABE	Benign	gnomAD Exomes,gnomAD Genomes	PASS	PASS	ENST00000296271.3	p.Ser186Ser	281512	189	282794	0.0006683310112661513	0	0	178	24958	0	0	7	35434	0	0	0	10368	0	0	0	19950	0	0	0	25114	0	0	4	129132	0	0	0	7224	0	0	0
rs56340615	129251263	C	T	c.696+4C>T	.	Splice region	C>T	ABE	Benign	gnomAD Exomes,gnomAD Genomes	PASS	PASS	ENST00000296271.3	c.696+4C>T	256384	22623	282190	0.08016938941847691	1029	0	1784	24878	70	0	2113	35420	73	0	1680	10342	131	0	1257	19946	40	0	908	25052	22	0	10664	128726	424	0	688	7216	39	0	3529
rs2071092	129252428	G	A	c.937-23G>A	.	Intronic	G>A	ABE	Benign	gnomAD Exomes,gnomAD Genomes	PASS	PASS	ENST00000296271.3	c.937-23G>A	1293639	14951	281362	0.05313795039841912	1120	0	3291	24940	247	0	2577	35440	128	0	3	10358	0	0	4410	19946	449	0	159	24934	0	0	493	127912	0	0	192	7216	5	0	3826
rs2071093	129252604	C	A	c.*43C>A	.	3' UTR	C>A	.	Benign	gnomAD Exomes,gnomAD Genomes	PASS	PASS	ENST00000296271.3	c.*43C>A	256382	22321	279108	0.0799726270834229	998	0	1749	24644	68	0	1974	35314	61	0	1678	10312	130	0	1243	19786	38	0	883	23958	21	0	10596	127334	413	0	676	7156	38	0	3522
rs149079952	129247728	G	C	c.152G>C	p.Gly51Ala	Missense	G>C	GBE	Benign/Likely benign	gnomAD Exomes,gnomAD Genomes	PASS	PASS	ENST00000296271.3	p.Gly51Ala	343274	289	282888	0.0010216057238200277	1	0	249	24966	1	0	18	35440	0	0	0	10370	0	0	0	19954	0	0	0	25116	0	0	16	129198	0	0	5	7228	0	0	1
rs79765751	129247936	C	T	c.360C>T	p.Gly120Gly	Splice region	C>T	ABE	Benign/Likely benign	gnomAD Exomes,gnomAD Genomes	PASS	PASS	ENST00000296271.3	p.Gly120Gly	193112	952	278638	0.003416619413001816	5	0	29	24846	0	0	102	35356	0	0	112	10202	0	0	9	19922	0	0	7	24198	0	0	644	126498	4	0	49	7144	1	0	0
rs541163949	129247946	CG	C	c.361+12delG	.	Indel	.	.	Benign/Likely benign	gnomAD Exomes,gnomAD Genomes	PASS	PASS	ENST00000296271.3	c.361+12delG	343275	160	277278	0.0005770382071422904	1	0	140	24800	1	0	9	35332	0	0	0	10132	0	0	1	19916	0	0	0	23716	0	0	7	125866	0	0	3	7124	0	0	0
rs146311684	129249738	C	G	c.381C>G	p.Ser127Ser	Synonymous	C>G	GBE	Benign/Likely benign	gnomAD Exomes,gnomAD Genomes	PASS	PASS	ENST00000296271.3	p.Ser127Ser	343276	125	282866	0.00044190535447879916	1	0	111	24964	1	0	13	35432	0	0	0	10370	0	0	0	19952	0	0	0	25120	0	0	1	129184	0	0	0	7228	0	0	0
rs149722668	129249876	C	T	c.519C>T	p.Ala173Ala	Synonymous	C>T	ABE	Benign/Likely benign	gnomAD Exomes,gnomAD Genomes	PASS	PASS	ENST00000296271.3	p.Ala173Ala	737420	170	282332	0.0006021279911593443	0	0	0	24952	0	0	8	35426	0	0	0	10368	0	0	1	19946	0	0	5	24870	0	0	73	128940	0	0	5	7216	0	0	78
rs142285818	129251570	C	T	c.891C>T	p.Ser297Ser	Synonymous	C>T	ABE	Benign/Likely benign	gnomAD Exomes,gnomAD Genomes	PASS	PASS	ENST00000296271.3	p.Ser297Ser	143082	260	282868	0.0009191566384320602	0	0	2	24968	0	0	8	35436	0	0	0	10370	0	0	203	19954	0	0	0	25118	0	0	35	129180	0	0	1	7226	0	0	11
rs142771862	129252483	C	T	c.969C>T	p.Cys323Cys	Synonymous	C>T	ABE	Benign/Likely benign	gnomAD Exomes,gnomAD Genomes	PASS	PASS	ENST00000296271.3	p.Cys323Cys	343283	184	282706	0.0006508528294411862	0	0	8	24964	0	0	4	35440	0	0	0	10368	0	0	0	19952	0	0	0	25108	0	0	158	129030	0	0	6	7228	0	0	8
rs113310993	129252594	C	T	c.*33C>T	.	3' UTR	C>T	ABE	Benign/Likely benign	gnomAD Exomes,gnomAD Genomes	PASS	PASS	ENST00000296271.3	c.*33C>T	256381	1134	280890	0.004037167574495354	17	0	837	24844	16	0	119	35394	0	0	83	10334	1	0	0	19888	0	0	0	24370	0	0	68	128254	0	0	23	7194	0	0	4
rs200946638	129247629	G	A	c.53G>A	p.Gly18Asp	Missense	G>A	ABE	Conflicting interpretations	gnomAD Exomes,gnomAD Genomes	PASS	PASS	ENST00000296271.3	p.Gly18Asp	625297	22	282838	0.00007778304188263246	0	0	2	24964	0	0	0	35440	0	0	13	10366	0	0	0	19954	0	0	0	25110	0	0	7	129172	0	0	0	7218	0	0	0
rs552455660	129247638	G	A	c.62G>A	p.Arg21His	Missense	G>A	ABE	Conflicting interpretations	gnomAD Exomes	PASS	NA	ENST00000296271.3	p.Arg21His	900392	6	251444	0.000023862172093985143	0	0	1	16256	0	0	0	34592	0	0	0	10076	0	0	0	18394	0	0	0	21628	0	0	5	113746	0	0	0	6136	0	0	0
rs372128112	129247947	G	A	c.361+10G>A	.	Intronic	G>A	ABE	Conflicting interpretations	gnomAD Exomes,gnomAD Genomes	PASS	PASS	ENST00000296271.3	c.361+10G>A	900454	17	276358	0.00006151441246499106	0	0	0	24734	0	0	0	35298	0	0	0	10104	0	0	0	19920	0	0	1	23382	0	0	16	125480	0	0	0	7096	0	0	0
rs568571580	129249709	T	C	c.362-10T>C	.	Intronic	T>C	CBE	Conflicting interpretations	gnomAD Exomes	PASS	NA	ENST00000296271.3	c.362-10T>C	287053	9	251464	0.0000357904113511278	0	0	0	16256	0	0	0	34586	0	0	0	10080	0	0	0	18394	0	0	0	21648	0	0	0	113744	0	0	0	6140	0	0	9
rs151063543	129249837	C	A	c.480C>A	p.Thr160Thr	Synonymous	C>A	.	Conflicting interpretations	gnomAD Exomes,gnomAD Genomes	PASS	PASS	ENST00000296271.3	p.Thr160Thr	343277	439	282852	0.0015520484210824034	0	0	18	24964	0	0	72	35436	0	0	2	10370	0	0	0	19954	0	0	36	25110	0	0	299	129176	0	0	12	7226	0	0	0
rs371192803	129251193	C	T	c.630C>T	p.Val210Val	Synonymous	C>T	ABE	Conflicting interpretations	gnomAD Exomes,gnomAD Genomes	PASS	PASS	ENST00000296271.3	p.Val210Val	899388	46	282692	0.0001627212655469557	0	0	0	24950	0	0	0	35430	0	0	0	10366	0	0	0	19954	0	0	7	25118	0	0	39	129036	0	0	0	7222	0	0	0
rs376802160	129251264	G	A	c.696+5G>A	.	Splice region	G>A	ABE	Conflicting interpretations	gnomAD Exomes,gnomAD Genomes	PASS	PASS	ENST00000296271.3	c.696+5G>A	1036924	13	282382	0.00004603692869942135	0	0	2	24942	0	0	0	35424	0	0	0	10344	0	0	0	19948	0	0	0	25062	0	0	10	128836	0	0	0	7214	0	0	1
rs55915536	129251271	G	A	c.696+12G>A	.	Intronic	G>A	ABE	Conflicting interpretations	gnomAD Exomes,gnomAD Genomes	PASS	PASS	ENST00000296271.3	c.696+12G>A	343281	5	282418	0.00001770425397814587	0	0	0	24940	0	0	2	35430	0	0	0	10350	0	0	0	19950	0	0	0	25066	0	0	3	128856	0	0	0	7214	0	0	0
rs141185480	129251423	G	A	c.744G>A	p.Lys248Lys	Synonymous	G>A	ABE	Conflicting interpretations	gnomAD Exomes,gnomAD Genomes	PASS	PASS	ENST00000296271.3	p.Lys248Lys	900512	26	282796	0.0000919390656162039	0	0	1	24966	0	0	1	35438	0	0	0	10370	0	0	0	19954	0	0	0	25114	0	0	22	129116	0	0	2	7222	0	0	0
rs756658659	129251438	G	T	c.759G>T	p.Met253Ile	Missense	G>T	.	Conflicting interpretations	gnomAD Exomes	PASS	NA	ENST00000296271.3	p.Met253Ile	594435	8	251416	0.00003181977280682216	0	0	0	16256	0	0	0	34590	0	0	0	10078	0	0	0	18394	0	0	0	21644	0	0	8	113704	0	0	0	6134	0	0	0
rs754809715	129252462	C	T	c.948C>T	p.Cys316Cys	Synonymous	C>T	ABE	Conflicting interpretations	gnomAD Exomes	PASS	NA	ENST00000296271.3	p.Cys316Cys	902170	4	251040	0.000015933715742511152	0	0	0	16256	0	0	0	34592	0	0	0	10076	0	0	0	18392	0	0	0	21614	0	0	4	113354	0	0	0	6140	0	0	0
rs138831590	129252473	C	A	c.959C>A	p.Thr320Asn	Missense	C>A	.	Conflicting interpretations	gnomAD Exomes,gnomAD Genomes	PASS	PASS	ENST00000296271.3	p.Thr320Asn	343282	29	282666	0.00010259458159099432	0	0	0	24968	0	0	5	35440	0	0	0	10368	0	0	0	19952	0	0	0	25108	0	0	20	128986	0	0	3	7228	0	0	1
rs559747229	129252534	G	A	c.1020G>A	p.Thr340Thr	Synonymous	G>A	ABE	Conflicting interpretations	gnomAD Exomes	PASS	NA	ENST00000296271.3	p.Thr340Thr	618347	14	251380	0.00005569257697509746	0	0	2	16254	0	0	0	34592	0	0	0	10078	0	0	10	18390	0	0	0	21606	0	0	1	113708	0	0	1	6136	0	0	0
rs142322202	129252535	G	A	c.1021G>A	p.Glu341Lys	Missense	G>A	ABE	Conflicting interpretations	gnomAD Exomes	PASS	NA	ENST00000296271.3	p.Glu341Lys	812033	1	251386	0.00000397794626590184	0	0	0	16254	0	0	0	34592	0	0	0	10076	0	0	0	18392	0	0	0	21614	0	0	1	113706	0	0	0	6136	0	0	0
rs183318466	129252539	C	T	c.1025C>T	p.Thr342Met	Missense	C>T	ABE	Conflicting interpretations	gnomAD Exomes	PASS	NA	ENST00000296271.3	p.Thr342Met	632397	6	251376	0.000023868627076570556	0	0	0	16252	0	0	1	34592	0	0	0	10078	0	0	1	18394	0	0	0	21604	0	0	4	113706	0	0	0	6134	0	0	0
rs749753555	129252546	G	C	c.1032G>C	p.Gln344His	Missense	G>C	GBE	Conflicting interpretations	gnomAD Exomes	PASS	NA	ENST00000296271.3	p.Gln344His	813212	2	251318	0.000007958045185780565	0	0	0	16252	0	0	0	34590	0	0	0	10076	0	0	0	18392	0	0	0	21576	0	0	1	113682	0	0	0	6134	0	0	1
rs753585848	129247627	G	C	c.51G>C	p.Thr17Thr	Synonymous	G>C	GBE	Likely benign	gnomAD Exomes	PASS	NA	ENST00000296271.3	p.Thr17Thr	1119229	2	251432	0.000007954436984950206	0	0	0	16254	0	0	1	34590	0	0	0	10078	0	0	0	18390	0	0	0	21634	0	0	1	113738	0	0	0	6132	0	0	0
rs756454203	129247720	C	T	c.144C>T	p.Ile48Ile	Synonymous	C>T	ABE	Likely benign	gnomAD Exomes,gnomAD Genomes	PASS	PASS	ENST00000296271.3	p.Ile48Ile	1131638	16	282896	0.00005655788699734178	1	0	0	24972	0	0	4	35440	0	0	0	10370	0	0	0	19954	0	0	0	25118	0	0	6	129200	1	0	0	7226	0	0	6
rs112640710	129247750	G	A	c.174G>A	p.Thr58Thr	Synonymous	G>A	ABE	Likely benign	gnomAD Exomes,gnomAD Genomes	PASS	PASS	ENST00000296271.3	p.Thr58Thr	1138473	6	282882	0.000021210257280420813	0	0	5	24966	0	0	0	35440	0	0	0	10370	0	0	0	19952	0	0	0	25112	0	0	1	129198	0	0	0	7228	0	0	0
rs527236101	129247756	C	T	c.180C>T	p.Tyr60Tyr	Synonymous	C>T	ABE	Likely benign	gnomAD Exomes	PASS	NA	ENST00000296271.3	p.Tyr60Tyr	1298939	1	251488	0.0000039763328667769435	0	0	0	16256	0	0	0	34592	0	0	0	10080	0	0	0	18394	0	0	0	21640	0	0	1	113770	0	0	0	6140	0	0	0
rs778173978	129247891	C	T	c.315C>T	p.Phe105Phe	Synonymous	C>T	ABE	Likely benign	gnomAD Exomes,gnomAD Genomes	PASS	PASS	ENST00000296271.3	p.Phe105Phe	1081517	16	282082	0.000056721095284349944	0	0	1	24958	0	0	2	35416	0	0	0	10338	0	0	12	19950	0	0	0	25078	0	0	0	128530	0	0	0	7204	0	0	1
rs751153075	129247897	C	A	c.321C>A	p.Pro107Pro	Synonymous	C>A	.	Likely benign	gnomAD Exomes,gnomAD Genomes	PASS	PASS	ENST00000296271.3	p.Pro107Pro	1109422	22	281910	0.00007803909048987265	0	0	0	24956	0	0	2	35410	0	0	0	10334	0	0	0	19946	0	0	0	25084	0	0	20	128378	0	0	0	7200	0	0	0
rs200248198	129249765	C	T	c.408C>T	p.Tyr136Tyr	Synonymous	C>T	ABE	Likely benign	gnomAD Exomes,gnomAD Genomes	PASS	PASS	ENST00000296271.3	p.Tyr136Tyr	1078775	19	282886	0.00006716486499862135	0	0	0	24960	0	0	0	35436	0	0	0	10370	0	0	0	19954	0	0	1	25122	0	0	14	129200	0	0	0	7228	0	0	4
rs139502149	129249801	C	T	c.444C>T	p.Phe148Phe	Synonymous	C>T	ABE	Likely benign	gnomAD Exomes,gnomAD Genomes	PASS	PASS	ENST00000296271.3	p.Phe148Phe	546945	57	282878	0.00020150029341270794	0	0	1	24972	0	0	5	35432	0	0	0	10370	0	0	0	19954	0	0	0	25118	0	0	49	129188	0	0	2	7228	0	0	0
rs1297879534	129249804	G	A	c.447G>A	p.Gly149Gly	Synonymous	G>A	ABE	Likely benign	gnomAD Genomes	NA	PASS	ENST00000296271.3	p.Gly149Gly	1088237	1	31398	0.000031849162367029746	0	0	0	8714	0	0	0	848	0	0	0	290	0	0	0	1560	0	0	0	3474	0	0	1	15424	0	0	0	1088	0	0	0
rs200207070	129249826	G	A	c.469G>A	p.Val157Ile	Missense	G>A	ABE	Likely benign	gnomAD Exomes,gnomAD Genomes	PASS	PASS	ENST00000296271.3	p.Val157Ile	1135085	42	282852	0.0001484875482584532	0	0	22	24970	0	0	3	35436	0	0	1	10370	0	0	0	19954	0	0	0	25106	0	0	5	129174	0	0	1	7226	0	0	10
rs1046717534	129249849	G	A	c.492G>A	p.Ala164Ala	Synonymous	G>A	ABE	Likely benign	gnomAD Exomes,gnomAD Genomes	PASS	PASS	ENST00000296271.3	p.Ala164Ala	1160597	4	282712	0.000014148674269220973	0	0	2	24962	0	0	1	35432	0	0	0	10368	0	0	0	19954	0	0	0	25056	0	0	0	129102	0	0	0	7222	0	0	1
rs777283396	129249852	G	T	c.495G>T	p.Leu165Leu	Synonymous	G>T	.	Likely benign	gnomAD Exomes	PASS	NA	ENST00000296271.3	p.Leu165Leu	756243	5	251328	0.0000198943213649096	0	0	0	16252	0	0	5	34584	0	0	0	10078	0	0	0	18394	0	0	0	21598	0	0	0	113674	0	0	0	6132	0	0	0
rs779609930	129249873	C	T	c.516C>T	p.Leu172Leu	Synonymous	C>T	ABE	Likely benign	gnomAD Exomes,gnomAD Genomes	PASS	PASS	ENST00000296271.3	p.Leu172Leu	1112000	27	282462	0.0000955880791044459	0	0	1	24958	0	0	0	35426	0	0	0	10368	0	0	1	19948	0	0	19	24946	0	0	5	128982	0	0	1	7220	0	0	0
rs375044079	129249907	G	A	c.530+20G>A	.	Intronic	G>A	ABE	Likely benign	gnomAD Exomes,gnomAD Genomes	PASS	PASS	ENST00000296271.3	c.530+20G>A	1153498	97	279878	0.000346579581103195	0	0	4	24888	0	0	8	35404	0	0	0	10360	0	0	0	19924	0	0	2	23196	0	0	76	128300	0	0	1	7192	0	0	6
rs189018030	129251103	C	T	c.540C>T	p.Pro180Pro	Synonymous	C>T	ABE	Likely benign	gnomAD Exomes	PASS	NA	ENST00000296271.3	p.Pro180Pro	797480	7	251338	0.000027850941759702075	0	0	2	16240	0	0	0	34582	0	0	0	10078	0	0	0	18390	0	0	0	21640	0	0	2	113666	0	0	1	6132	0	0	2
rs1022242191	129251139	C	T	c.576C>T	p.Tyr192Tyr	Synonymous	C>T	ABE	Likely benign	gnomAD Exomes,gnomAD Genomes	PASS	PASS	ENST00000296271.3	p.Tyr192Tyr	1147756	4	282824	0.000014143071309365542	0	0	0	24962	0	0	0	35432	0	0	0	10368	0	0	0	19950	0	0	0	25120	0	0	3	129156	0	0	1	7222	0	0	0
rs147005807	129251163	C	T	c.600C>T	p.Asn200Asn	Synonymous	C>T	ABE	Likely benign	gnomAD Exomes	PASS	NA	ENST00000296271.3	p.Asn200Asn	761690	9	251424	0.00003579610538373425	0	0	2	16252	0	0	0	34590	0	0	0	10078	0	0	0	18390	0	0	1	21648	0	0	6	113714	0	0	0	6138	0	0	0
rs113751838	129251187	C	T	c.624C>T	p.Phe208Phe	Synonymous	C>T	ABE	Likely benign	gnomAD Exomes,gnomAD Genomes	PASS	PASS	ENST00000296271.3	p.Phe208Phe	343280	26	282704	0.00009196898522836606	0	0	13	24938	0	0	1	35434	0	0	7	10366	0	0	4	19952	0	0	0	25118	0	0	1	129056	0	0	0	7224	0	0	0
rs374685958	129251196	C	T	c.633C>T	p.His211His	Synonymous	C>T	ABE	Likely benign	gnomAD Exomes,gnomAD Genomes	PASS	PASS	ENST00000296271.3	p.His211His	744566	9	282680	0.00003183812084335644	0	0	0	24952	0	0	2	35426	0	0	0	10364	0	0	6	19950	0	0	0	25116	0	0	0	129032	0	0	1	7224	0	0	0
rs780188527	129251251	G	A	c.688G>A	p.Val230Ile	Missense	G>A	ABE	Likely benign	gnomAD Exomes,gnomAD Genomes	PASS	PASS	ENST00000296271.3	p.Val230Ile	1091372	11	282480	0.000038940809968847354	0	0	6	24946	0	0	4	35432	0	0	0	10350	0	0	0	19946	0	0	0	25094	0	0	1	128878	0	0	0	7220	0	0	0
rs368352202	129251268	C	T	c.696+9C>T	.	Intronic	C>T	ABE	Likely benign	gnomAD Exomes,gnomAD Genomes	PASS	PASS	ENST00000296271.3	c.696+9C>T	735910	29	282050	0.00010281864917567807	0	0	0	24894	0	0	19	35424	0	0	0	10342	0	0	0	19940	0	0	0	24980	0	0	7	128652	0	0	2	7208	0	0	1
rs368352202	129251268	C	G	c.696+9C>G	.	Intronic	C>G	GBE	Likely benign	gnomAD Exomes	PASS	NA	ENST00000296271.3	c.696+9C>G	1142429	1	250758	0.00000398790866094003	0	0	0	16212	0	0	0	34578	0	0	0	10052	0	0	0	18382	0	0	0	21518	0	0	1	113282	0	0	0	6124	0	0	0
rs372570611	129251269	G	A	c.696+10G>A	.	Intronic	G>A	ABE	Likely benign	gnomAD Exomes	PASS	NA	ENST00000296271.3	c.696+10G>A	1140467	11	250806	0.0000438585998740062	0	0	1	16234	0	0	5	34580	0	0	0	10056	0	0	0	18388	0	0	0	21508	0	0	5	113304	0	0	0	6126	0	0	0
rs372570611	129251269	G	C	c.696+10G>C	.	Intronic	G>C	GBE	Likely benign	gnomAD Exomes,gnomAD Genomes	PASS	PASS	ENST00000296271.3	c.696+10G>C	1114603	13	282162	0.000046072823413500045	0	0	0	24940	0	0	0	35426	0	0	0	10346	0	0	0	19948	0	0	0	24978	0	0	12	128702	0	0	1	7212	0	0	0
rs373369517	129251357	C	T	c.697-19C>T	.	Intronic	C>T	ABE	Likely benign	gnomAD Exomes	PASS	NA	ENST00000296271.3	c.697-19C>T	1162179	16	250862	0.00006378008626256667	0	0	5	16214	0	0	5	34574	0	0	0	10062	0	0	0	18392	0	0	0	21520	0	0	2	113366	0	0	0	6120	0	0	4
rs200826498	129251483	C	T	c.804C>T	p.Tyr268Tyr	Synonymous	C>T	ABE	Likely benign	gnomAD Exomes,gnomAD Genomes	PASS	PASS	ENST00000296271.3	p.Tyr268Tyr	718012	17	282816	0.00006010975333785925	0	0	4	24960	0	0	0	35434	0	0	0	10370	0	0	3	19954	0	0	0	25120	0	0	3	129138	0	0	0	7224	0	0	7
rs145004306	129251555	G	A	c.876G>A	p.Ala292Ala	Synonymous	G>A	ABE	Likely benign	gnomAD Exomes	PASS	NA	ENST00000296271.3	p.Ala292Ala	1094898	18	251470	0.00007157911480494691	0	0	0	16256	0	0	1	34590	0	0	0	10080	0	0	1	18394	0	0	0	21646	0	0	11	113748	0	0	1	6140	0	0	4
rs771322615	129251598	A	T	c.919A>T	p.Ile307Phe	Missense	A>T	.	Likely benign	gnomAD Exomes	PASS	NA	ENST00000296271.3	p.Ile307Phe	1049601	66	251422	0.0002625068609747755	0	0	0	16254	0	0	1	34592	0	0	0	10080	0	0	0	18392	0	0	0	21628	0	0	0	113722	0	0	3	6138	0	0	62
rs200076128	129251632	G	T	c.936+17G>T	.	Intronic	G>T	.	Likely benign	gnomAD Exomes	PASS	NA	ENST00000296271.3	c.936+17G>T	1085358	11	250618	0.00004389150021147723	0	0	0	16228	0	0	0	34584	0	0	0	10076	0	0	11	18394	0	0	0	21176	0	0	0	113420	0	0	0	6124	0	0	0
rs374334512	129252442	G	C	c.937-9G>C	.	Intronic	G>C	GBE	Likely benign	gnomAD Exomes	PASS	NA	ENST00000296271.3	c.937-9G>C	1124755	2	250518	0.000007983458274455328	0	0	0	16252	0	0	0	34592	0	0	0	10074	0	0	0	18392	0	0	0	21570	0	0	2	112886	0	0	0	6136	0	0	0
rs1476179838	129252495	A	T	c.981A>T	p.Pro327Pro	Synonymous	A>T	.	Likely benign	gnomAD Exomes,gnomAD Genomes	PASS	PASS	ENST00000296271.3	p.Pro327Pro	1299921	6	282768	0.000021218808351722967	0	0	0	24950	0	0	1	35440	0	0	0	10368	0	0	0	19950	0	0	0	25104	0	0	5	129112	0	0	0	7228	0	0	0
rs752076372	129251236	C	T	c.673C>T	p.Gln225Ter	Nonsense	C>T	ABE	Likely pathogenic	gnomAD Exomes	PASS	NA	ENST00000296271.3	p.Gln225Ter	984787	1	251170	0.000003981367201496994	0	0	0	16242	0	0	0	34578	0	0	0	10062	0	0	0	18392	0	0	0	21648	0	0	1	113498	0	0	0	6134	0	0	0
rs749356883	129251260	G	C	c.696+1G>C	.	Splice region	G>C	GBE	Likely pathogenic	gnomAD Exomes	PASS	NA	ENST00000296271.3	c.696+1G>C	847447	1	250970	0.000003984539984858748	0	0	1	16192	0	0	0	34580	0	0	0	10058	0	0	0	18390	0	0	0	21602	0	0	0	113412	0	0	0	6126	0	0	0
rs1273934052	129251409	C	T	c.730C>T	p.Gln244Ter	Nonsense	C>T	ABE	Likely pathogenic	gnomAD Genomes	NA	PASS	ENST00000296271.3	p.Gln244Ter	984788	1	31388	0.00003185930929017459	0	0	0	8708	0	0	0	848	0	0	0	290	0	0	0	1560	0	0	0	3472	0	0	1	15422	0	0	0	1088	0	0	0
rs104893769	129247626	C	T	c.50C>T	p.Thr17Met	Missense	C>T	ABE	Pathogenic	gnomAD Genomes	NA	PASS	ENST00000296271.3	p.Thr17Met	13018	1	31388	0.00003185930929017459	0	0	0	8710	0	0	0	848	0	0	0	290	0	0	0	1560	0	0	0	3476	0	0	1	15418	0	0	0	1086	0	0	0
rs104893770	129247709	T	C	c.133T>C	p.Phe45Leu	Missense	T>C	CBE	Pathogenic	gnomAD Exomes,gnomAD Genomes	PASS	PASS	ENST00000296271.3	p.Phe45Leu	13019	8	282892	0.000028279343353647328	0	0	2	24970	0	0	0	35440	0	0	0	10370	0	0	0	19952	0	0	0	25120	0	0	6	129196	0	0	0	7228	0	0	0
rs779169631	129247794	A	G	c.218A>G	p.Asn73Ser	Missense	A>G	CBE	Pathogenic	gnomAD Exomes	PASS	NA	ENST00000296271.3	p.Asn73Ser	625300	1	251494	0.00000397623800170183	0	0	0	16256	0	0	0	34592	0	0	0	10080	0	0	0	18394	0	0	0	21646	0	0	1	113770	0	0	0	6140	0	0	0
rs1478248064	129247809	AC	A	c.235delC	p.Leu79Ter	Indel	.	.	Pathogenic	gnomAD Exomes,gnomAD Genomes	PASS	PASS	ENST00000296271.3	p.Leu79Ter	958245	2	282870	0.0000070703856895393645	0	0	0	24962	0	0	0	35440	0	0	0	10370	0	0	0	19952	0	0	0	25124	0	0	2	129178	0	0	0	7228	0	0	0
rs869320618	129249839	G	A	c.482G>A	p.Trp161Ter	Nonsense	G>A	ABE	Pathogenic	gnomAD Exomes	PASS	NA	ENST00000296271.3	p.Trp161Ter	29875	1	251422	0.000003977376681435992	0	0	0	16252	0	0	0	34588	0	0	0	10080	0	0	0	18394	0	0	0	21622	0	0	1	113732	0	0	0	6138	0	0	0
rs104893794	129249868	C	T	c.511C>T	p.Pro171Ser	Missense	C>T	ABE	Pathogenic	gnomAD Exomes	PASS	NA	ENST00000296271.3	p.Pro171Ser	13050	1	251166	0.000003981430607645939	0	0	0	16248	0	0	0	34582	0	0	1	10076	0	0	0	18392	0	0	0	21528	0	0	0	113594	0	0	0	6132	0	0	0
rs527236103	129249877	G	A	c.520G>A	p.Gly174Ser	Missense	G>A	ABE	Pathogenic	gnomAD Exomes	PASS	NA	ENST00000296271.3	p.Gly174Ser	143080	3	250822	0.000011960673306169315	0	0	0	16242	0	0	1	34578	0	0	0	10072	0	0	0	18382	0	0	0	21326	0	0	2	113480	0	0	0	6128	0	0	0
rs104893779	129251131	G	A	c.568G>A	p.Asp190Asn	Missense	G>A	ABE	Pathogenic	gnomAD Exomes	PASS	NA	ENST00000296271.3	p.Asp190Asn	13023	1	251440	0.000003977091950365892	0	0	0	16250	0	0	0	34588	0	0	0	10078	0	0	1	18390	0	0	0	21648	0	0	0	113736	0	0	0	6136	0	0	0
rs777851867	129251208	CA	C	c.646delA	p.Met216Ter	Indel	.	.	Pathogenic	gnomAD Exomes,gnomAD Genomes	PASS	PASS	ENST00000296271.3	p.Met216Ter	860227	3	282586	0.000010616237180893604	0	0	0	24936	0	0	0	35428	0	0	0	10360	0	0	0	19950	0	0	0	25116	0	0	3	128960	0	0	0	7222	0	0	0
rs104893773	129247892	G	A	c.316G>A	p.Gly106Arg	Missense	G>A	ABE	Pathogenic/Likely pathogenic	gnomAD Exomes	PASS	NA	ENST00000296271.3	p.Gly106Arg	13038	4	250554	0.000015964622396768762	0	0	0	16250	0	0	0	34566	0	0	1	10044	0	0	0	18388	0	0	0	21590	0	0	2	112994	0	0	0	6116	0	0	1
rs104893791	129249805	G	A	c.448G>A	p.Glu150Lys	Missense	G>A	ABE	Pathogenic/Likely pathogenic	gnomAD Exomes	PASS	NA	ENST00000296271.3	p.Glu150Lys	13046	12	251486	0.00004771637387369476	0	0	0	16256	0	0	0	34586	0	0	0	10080	0	0	0	18394	0	0	0	21646	0	0	0	113768	0	0	0	6140	0	0	12
rs104893793	129249848	C	T	c.491C>T	p.Ala164Val	Missense	C>T	ABE	Pathogenic/Likely pathogenic	gnomAD Exomes	PASS	NA	ENST00000296271.3	p.Ala164Val	417867	1	251336	0.000003978737626125983	0	0	0	16252	0	0	1	34584	0	0	0	10078	0	0	0	18394	0	0	0	21588	0	0	0	113690	0	0	0	6134	0	0	0
rs1424131846	129251126	G	A	c.563G>A	p.Gly188Glu	Missense	G>A	ABE	Pathogenic/Likely pathogenic	gnomAD Exomes	PASS	NA	ENST00000296271.3	p.Gly188Glu	811432	1	251442	0.000003977060316096754	0	0	0	16250	0	0	1	34586	0	0	0	10080	0	0	0	18392	0	0	0	21646	0	0	0	113738	0	0	0	6136	0	0	0
rs104893783	129251424	G	T	c.745G>T	p.Glu249Ter	Nonsense	G>T	.	Pathogenic/Likely pathogenic	gnomAD Exomes	PASS	NA	ENST00000296271.3	p.Glu249Ter	13036	5	251404	0.000019888307266391943	0	0	0	16256	0	0	0	34588	0	0	0	10080	0	0	0	18394	0	0	0	21644	0	0	5	113692	0	0	0	6134	0	0	0
rs776014770	129251616	G	T	c.936+1G>T	.	Splice region	G>T	.	Pathogenic/Likely pathogenic	gnomAD Exomes,gnomAD Genomes	PASS	PASS	ENST00000296271.3	c.936+1G>T	855043	4	282596	0.000014154482016730597	0	0	0	24968	0	0	0	35440	0	0	0	10370	0	0	0	19950	0	0	0	25002	0	0	4	129030	0	0	0	7220	0	0	0
rs29001566	129252554	C	T	c.1040C>T	p.Pro347Leu	Missense	C>T	ABE	Pathogenic/Likely pathogenic	gnomAD Genomes	NA	PASS	ENST00000296271.3	p.Pro347Leu	13014	1	31394	0.00003185322036057845	0	0	0	8710	0	0	0	848	0	0	0	290	0	0	0	1560	0	0	0	3472	0	0	1	15426	0	0	0	1088	0	0	0
rs771188148	129247553	G	T	c.-24G>T	.	5' UTR	G>T	.	Uncertain significance	gnomAD Exomes	PASS	NA	ENST00000296271.3	c.-24G>T	900391	1	250718	0.000003988544899049929	0	0	1	16162	0	0	0	34568	0	0	0	10064	0	0	0	18362	0	0	0	21538	0	0	0	113312	0	0	0	6120	0	0	0
rs144270441	129247590	A	G	c.14A>G	p.Glu5Gly	Missense	A>G	CBE	Uncertain significance	gnomAD Exomes	PASS	NA	ENST00000296271.3	p.Glu5Gly	1017489	2	251332	0.000007957601897092292	0	0	0	16244	0	0	0	34586	0	0	0	10080	0	0	0	18388	0	0	0	21640	0	0	2	113648	0	0	0	6134	0	0	0
rs145024369	129247592	G	A	c.16G>A	p.Gly6Ser	Missense	G>A	ABE	Uncertain significance	gnomAD Exomes	PASS	NA	ENST00000296271.3	p.Gly6Ser	866917	1	251324	0.0000039789275994334005	0	0	0	16246	0	0	0	34588	0	0	0	10080	0	0	0	18384	0	0	0	21634	0	0	1	113646	0	0	0	6134	0	0	0
rs1361105199	129247603	C	A	c.27C>A	p.Phe9Leu	Missense	C>A	.	Uncertain significance	gnomAD Exomes	PASS	NA	ENST00000296271.3	p.Phe9Leu	1022808	1	251406	0.000003977629809948848	0	0	0	16252	0	0	0	34590	0	0	0	10080	0	0	0	18394	0	0	0	21642	0	0	1	113702	0	0	0	6134	0	0	0
rs1251088622	129247607	G	A	c.31G>A	p.Val11Met	Missense	G>A	ABE	Uncertain significance	gnomAD Exomes	PASS	NA	ENST00000296271.3	p.Val11Met	866329	1	251398	0.000003977756386287878	0	0	0	16252	0	0	0	34590	0	0	0	10080	0	0	0	18392	0	0	0	21626	0	0	1	113708	0	0	0	6136	0	0	0
rs201340914	129247623	C	T	c.47C>T	p.Ala16Val	Missense	C>T	ABE	Uncertain significance	gnomAD Exomes	PASS	NA	ENST00000296271.3	p.Ala16Val	851374	6	251440	0.000023862551702195355	0	0	0	16254	0	0	3	34590	0	0	0	10078	0	0	0	18392	0	0	0	21638	0	0	2	113740	0	0	1	6134	0	0	0
rs766112074	129247624	G	A	c.48G>A	p.Ala16Ala	Synonymous	G>A	ABE	Uncertain significance	gnomAD Exomes	PASS	NA	ENST00000296271.3	p.Ala16Ala	343273	3	251448	0.000011930896248926219	0	0	0	16254	0	0	0	34592	0	0	0	10078	0	0	1	18392	0	0	0	21636	0	0	2	113746	0	0	0	6134	0	0	0
rs370401948	129247634	G	A	c.58G>A	p.Val20Ile	Missense	G>A	ABE	Uncertain significance	gnomAD Exomes	PASS	NA	ENST00000296271.3	p.Val20Ile	866051	1	251464	0.0000039767123723475325	0	0	0	16256	0	0	0	34592	0	0	0	10078	0	0	0	18394	0	0	0	21636	0	0	1	113756	0	0	0	6136	0	0	0
rs768877243	129247648	C	G	c.72C>G	p.Phe24Leu	Missense	C>G	GBE	Uncertain significance	gnomAD Exomes	PASS	NA	ENST00000296271.3	p.Phe24Leu	846929	1	251462	0.0000039767440010816745	0	0	0	16256	0	0	0	34592	0	0	0	10078	0	0	0	18394	0	0	0	21636	0	0	1	113754	0	0	0	6136	0	0	0
rs774425557	129247649	G	A	c.73G>A	p.Glu25Lys	Missense	G>A	ABE	Uncertain significance	gnomAD Exomes,gnomAD Genomes	PASS	PASS	ENST00000296271.3	p.Glu25Lys	1056861	4	282864	0.000014141071327563777	0	0	0	24968	0	0	0	35440	0	0	0	10366	0	0	0	19954	0	0	0	25106	0	0	3	129192	0	0	0	7222	0	0	1
rs149084537	129247663	C	T	c.87C>T	p.Tyr29Tyr	Synonymous	C>T	ABE	Uncertain significance	gnomAD Exomes	PASS	NA	ENST00000296271.3	p.Tyr29Tyr	900393	2	251484	0.00000795279222535032	0	0	0	16256	0	0	0	34592	0	0	0	10080	0	0	0	18394	0	0	0	21642	0	0	2	113768	0	0	0	6136	0	0	0
rs28933394	129247749	C	T	c.173C>T	p.Thr58Met	Missense	C>T	ABE	Uncertain significance	gnomAD Exomes,gnomAD Genomes	PASS	PASS	ENST00000296271.3	p.Thr58Met	967490	26	282896	0.00009190656637068039	0	0	0	24968	0	0	1	35440	0	0	0	10370	0	0	1	19954	0	0	0	25114	0	0	24	129206	0	0	0	7228	0	0	0
rs771007146	129247754	T	C	c.178T>C	p.Tyr60His	Missense	T>C	CBE	Uncertain significance	gnomAD Exomes	PASS	NA	ENST00000296271.3	p.Tyr60His	625298	10	251486	0.00003976364489474563	0	0	0	16256	0	0	4	34592	0	0	0	10080	0	0	0	18394	0	0	0	21644	0	0	6	113764	0	0	0	6140	0	0	0
rs769464362	129247761	C	A	c.185C>A	p.Thr62Asn	Missense	C>A	.	Uncertain significance	gnomAD Exomes	PASS	NA	ENST00000296271.3	p.Thr62Asn	625299	4	251490	0.00001590520497832916	0	0	0	16256	0	0	1	34592	0	0	0	10080	0	0	0	18394	0	0	0	21642	0	0	3	113770	0	0	0	6140	0	0	0
rs146936681	129247763	G	A	c.187G>A	p.Val63Ile	Missense	G>A	ABE	Uncertain significance	gnomAD Exomes,gnomAD Genomes	PASS	PASS	ENST00000296271.3	p.Val63Ile	1056038	7	282884	0.000024745125210333564	0	0	0	24970	0	0	0	35440	0	0	0	10370	0	0	0	19954	0	0	0	25108	0	0	6	129200	0	0	0	7226	0	0	1
rs137883686	129247779	T	G	c.203T>G	p.Leu68Arg	Missense	T>G	.	Uncertain significance	gnomAD Exomes,gnomAD Genomes	PASS	PASS	ENST00000296271.3	p.Leu68Arg	636082	18	282886	0.00006362987210395707	0	0	0	24972	0	0	1	35438	0	0	0	10370	0	0	0	19954	0	0	0	25122	0	0	17	129192	0	0	0	7222	0	0	0
rs761101263	129247781	C	T	c.205C>T	p.Arg69Cys	Missense	C>T	ABE	Uncertain significance	gnomAD Exomes	PASS	NA	ENST00000296271.3	p.Arg69Cys	900453	4	251488	0.000015905331467107774	0	0	0	16256	0	0	0	34592	0	0	0	10080	0	0	0	18394	0	0	0	21642	0	0	4	113768	0	0	0	6140	0	0	0
rs143559914	129247785	C	T	c.209C>T	p.Thr70Met	Missense	C>T	ABE	Uncertain significance	gnomAD Exomes,gnomAD Genomes	PASS	PASS	ENST00000296271.3	p.Thr70Met	834861	27	282904	0.00009543873540140826	0	0	14	24974	0	0	7	35440	0	0	0	10370	0	0	1	19954	0	0	0	25122	0	0	1	129200	0	0	4	7228	0	0	0
rs1305158106	129247787	C	T	c.211C>T	p.Pro71Ser	Missense	C>T	ABE	Uncertain significance	gnomAD Exomes	PASS	NA	ENST00000296271.3	p.Pro71Ser	984777	1	251496	0.000003976206381016	0	0	0	16256	0	0	0	34592	0	0	0	10080	0	0	0	18394	0	0	0	21648	0	0	0	113770	0	0	0	6140	0	0	1
rs374902462	129247795	C	A	c.219C>A	p.Asn73Lys	Missense	C>A	.	Uncertain significance	gnomAD Exomes	PASS	NA	ENST00000296271.3	p.Asn73Lys	1004685	5	251492	0.000019881348114452945	0	0	0	16256	0	0	0	34592	0	0	0	10080	0	0	0	18394	0	0	0	21644	0	0	5	113770	0	0	0	6140	0	0	0
rs768298431	129247850	A	G	c.274A>G	p.Thr92Ala	Missense	A>G	CBE	Uncertain significance	gnomAD Exomes	PASS	NA	ENST00000296271.3	p.Thr92Ala	1040645	1	251398	0.000003977756386287878	0	0	0	16256	0	0	0	34590	0	0	0	10078	0	0	0	18394	0	0	0	21642	0	0	1	113688	0	0	0	6134	0	0	0
rs144317206	129247886	G	A	c.310G>A	p.Val104Ile	Missense	G>A	ABE	Uncertain significance	gnomAD Exomes,gnomAD Genomes	PASS	PASS	ENST00000296271.3	p.Val104Ile	860981	59	282242	0.00020904046881753955	0	0	1	24964	0	0	0	35412	0	0	0	10344	0	0	38	19950	0	0	0	25080	0	0	12	128676	0	0	2	7206	0	0	6
rs79765751	129247936	C	A	c.360C>A	p.Gly120Gly	Splice region	C>A	.	Uncertain significance	gnomAD Exomes	PASS	NA	ENST00000296271.3	p.Gly120Gly	1001178	3	247268	0.000012132584887652264	0	0	0	16148	0	0	0	34508	0	0	0	9912	0	0	2	18364	0	0	0	20726	0	0	0	111082	0	0	0	6056	0	0	1
rs771637224	129247937	G	A	c.361G>A	p.Gly121Ser	Missense	G>A	ABE	Uncertain significance	gnomAD Exomes	PASS	NA	ENST00000296271.3	p.Gly121Ser	984780	2	247294	0.000008087539527849442	0	0	0	16148	0	0	0	34510	0	0	0	9924	0	0	0	18366	0	0	0	20728	0	0	2	111066	0	0	0	6052	0	0	0
rs372812523	129249756	C	A	c.399C>A	p.Ile133Ile	Synonymous	C>A	.	Uncertain significance	gnomAD Exomes,gnomAD Genomes	PASS	PASS	ENST00000296271.3	p.Ile133Ile	902117	19	282882	0.00006716581472133256	0	0	0	24964	0	0	0	35434	0	0	0	10370	0	0	0	19954	0	0	0	25122	0	0	18	129196	0	0	0	7226	0	0	1
rs104893774	129249761	G	A	c.404G>A	p.Arg135Gln	Missense	G>A	ABE	Uncertain significance	gnomAD Exomes	PASS	NA	ENST00000296271.3	p.Arg135Gln	1002018	2	251488	0.000007952665733553887	0	0	0	16256	0	0	0	34586	0	0	0	10080	0	0	0	18394	0	0	0	21648	0	0	2	113768	0	0	0	6140	0	0	0
rs752496804	129249785	T	A	c.428T>A	p.Met143Lys	Missense	T>A	.	Uncertain significance	gnomAD Exomes	PASS	NA	ENST00000296271.3	p.Met143Lys	963426	3	251488	0.00001192899860033083	0	0	0	16256	0	0	0	34586	0	0	0	10080	0	0	0	18394	0	0	0	21646	0	0	3	113770	0	0	0	6140	0	0	0
rs200165530	129249796	C	T	c.439C>T	p.Arg147Cys	Missense	C>T	ABE	Uncertain significance	gnomAD Exomes,gnomAD Genomes	PASS	PASS	ENST00000296271.3	p.Arg147Cys	625302	49	282884	0.00017321587647233495	1	0	1	24970	0	0	33	35434	1	0	0	10370	0	0	0	19954	0	0	0	25120	0	0	10	129192	0	0	2	7228	0	0	3
rs746468201	129249797	G	A	c.440G>A	p.Arg147His	Missense	G>A	ABE	Uncertain significance	gnomAD Exomes,gnomAD Genomes	PASS	PASS	ENST00000296271.3	p.Arg147His	902118	5	282870	0.000017675964223848412	0	0	3	24968	0	0	1	35434	0	0	0	10370	0	0	0	19954	0	0	0	25116	0	0	0	129184	0	0	1	7228	0	0	0
rs1381050525	129249809	A	G	c.452A>G	p.Asn151Ser	Missense	A>G	CBE	Uncertain significance	gnomAD Exomes	PASS	NA	ENST00000296271.3	p.Asn151Ser	935409	3	251482	0.000011929283209136241	0	0	0	16256	0	0	3	34586	0	0	0	10080	0	0	0	18394	0	0	0	21642	0	0	0	113768	0	0	0	6140	0	0	0
rs574202023	129249859	G	A	c.502G>A	p.Ala168Thr	Missense	G>A	ABE	Uncertain significance	gnomAD Exomes,gnomAD Genomes	PASS	PASS	ENST00000296271.3	p.Ala168Thr	855003	4	282598	0.000014154381842758972	0	0	0	24958	0	0	0	35432	0	0	0	10366	0	0	0	19952	0	0	0	25030	0	0	4	129028	0	0	0	7218	0	0	0
rs377687329	129249862	G	A	c.505G>A	p.Ala169Thr	Missense	G>A	ABE	Uncertain significance	gnomAD Exomes,gnomAD Genomes	PASS	PASS	ENST00000296271.3	p.Ala169Thr	1015789	10	282534	0.00003539397028322255	0	0	2	24946	0	0	3	35432	0	0	0	10364	0	0	1	19950	0	0	0	24996	0	0	3	129012	0	0	0	7220	0	0	1
rs139731264	129249874	G	A	c.517G>A	p.Ala173Thr	Missense	G>A	ABE	Uncertain significance	gnomAD Exomes,gnomAD Genomes	PASS	PASS	ENST00000296271.3	p.Ala173Thr	964188	41	282314	0.00014522836274502858	1	0	31	24950	1	0	2	35424	0	0	0	10368	0	0	0	19946	0	0	0	24856	0	0	5	128940	0	0	1	7218	0	0	2
rs760894205	129249881	G	T	c.524G>T	p.Trp175Leu	Missense	G>T	.	Uncertain significance	gnomAD Exomes	PASS	NA	ENST00000296271.3	p.Trp175Leu	1002438	5	250736	0.000019941292833897008	0	0	0	16240	0	0	5	34574	0	0	0	10078	0	0	0	18384	0	0	0	21246	0	0	0	113472	0	0	0	6126	0	0	0
rs759637818	129249892	T	C	c.530+5T>C	.	Splice region	T>C	CBE	Uncertain significance	gnomAD Exomes	PASS	NA	ENST00000296271.3	c.530+5T>C	425310	6	250170	0.00002398369109005876	0	0	0	16232	0	0	0	34576	0	0	0	10072	0	0	0	18382	0	0	0	20856	0	0	6	113316	0	0	0	6120	0	0	0
rs775557680	129251104	G	C	c.541G>C	p.Glu181Gln	Missense	G>C	GBE	Uncertain significance	gnomAD Exomes	PASS	NA	ENST00000296271.3	p.Glu181Gln	866002	2	251362	0.000007956652159037563	0	0	0	16244	0	0	0	34584	0	0	0	10080	0	0	0	18392	0	0	0	21640	0	0	2	113680	0	0	0	6130	0	0	0
rs1402468701	129251114	A	G	c.551A>G	p.Gln184Arg	Missense	A>G	CBE	Uncertain significance	gnomAD Genomes	NA	PASS	ENST00000296271.3	p.Gln184Arg	867026	1	31378	0.0000318694626808592	0	0	0	8710	0	0	0	848	0	0	0	290	0	0	0	1560	0	0	0	3472	0	0	1	15412	0	0	0	1086	0	0	0
rs373974298	129251141	C	T	c.578C>T	p.Thr193Met	Missense	C>T	ABE	Uncertain significance	gnomAD Exomes,gnomAD Genomes	PASS	PASS	ENST00000296271.3	p.Thr193Met	969837	11	282798	0.00003889702190255942	0	0	4	24956	0	0	2	35436	0	0	0	10368	0	0	0	19950	0	0	0	25120	0	0	3	129130	0	0	0	7224	0	0	2
rs765931092	129251149	C	A	c.586C>A	p.Pro196Thr	Missense	C>A	.	Uncertain significance	gnomAD Exomes	PASS	NA	ENST00000296271.3	p.Pro196Thr	343278	1	251436	0.000003977155220413942	0	0	0	16252	0	0	0	34588	0	0	0	10078	0	0	0	18390	0	0	0	21648	0	0	0	113732	0	0	1	6134	0	0	0
rs141468335	129251150	C	T	c.587C>T	p.Pro196Leu	Missense	C>T	ABE	Uncertain significance	gnomAD Exomes	PASS	NA	ENST00000296271.3	p.Pro196Leu	1007848	9	251422	0.000035796390132923926	0	0	5	16252	0	0	0	34588	0	0	0	10078	0	0	1	18390	0	0	0	21648	0	0	3	113718	0	0	0	6134	0	0	0
rs567288669	129251188	G	A	c.625G>A	p.Val209Met	Missense	G>A	ABE	Uncertain significance	gnomAD Exomes,gnomAD Genomes	PASS	PASS	ENST00000296271.3	p.Val209Met	853825	4	282674	0.000014150576282219093	0	0	1	24938	0	0	0	35436	0	0	0	10362	0	0	0	19954	0	0	0	25116	0	0	3	129028	0	0	0	7226	0	0	0
rs376802160	129251264	G	C	c.696+5G>C	.	Splice region	G>C	GBE	Uncertain significance	gnomAD Exomes	PASS	NA	ENST00000296271.3	c.696+5G>C	1042106	12	251026	0.000047803813150828995	0	0	0	16236	0	0	0	34576	0	0	0	10054	0	0	0	18390	0	0	3	21592	0	0	9	113438	0	0	0	6128	0	0	0
rs367631575	129251365	G	A	c.697-11G>A	.	Intronic	G>A	ABE	Uncertain significance	gnomAD Exomes,gnomAD Genomes	PASS	PASS	ENST00000296271.3	c.697-11G>A	899389	17	282360	0.000060206828162629266	0	0	3	24922	0	0	0	35428	0	0	0	10360	0	0	0	19946	0	0	0	24992	0	0	14	128884	0	0	0	7212	0	0	0
rs774809893	129251389	A	T	c.710A>T	p.Gln237Leu	Missense	A>T	.	Uncertain significance	gnomAD Exomes,gnomAD Genomes	PASS	PASS	ENST00000296271.3	p.Gln237Leu	944540	4	282694	0.00001414957515900585	0	0	0	24958	0	0	0	35438	0	0	0	10364	0	0	0	19950	0	0	0	25096	0	0	4	129054	0	0	0	7218	0	0	0
rs148222991	129251411	G	A	c.732G>A	p.Gln244Gln	Synonymous	G>A	ABE	Uncertain significance	gnomAD Exomes	PASS	NA	ENST00000296271.3	p.Gln244Gln	900511	11	251382	0.00004375810519448489	0	0	0	16254	0	0	4	34590	0	0	4	10076	0	0	0	18394	0	0	0	21646	0	0	3	113672	0	0	0	6134	0	0	0
rs752805805	129251433	C	T	c.754C>T	p.Arg252Cys	Missense	C>T	ABE	Uncertain significance	gnomAD Exomes,gnomAD Genomes	PASS	PASS	ENST00000296271.3	p.Arg252Cys	900513	4	282780	0.000014145271942853101	0	0	0	24962	0	0	0	35438	0	0	0	10370	0	0	0	19952	0	0	0	25116	0	0	2	129108	0	0	2	7218	0	0	0
rs765438313	129251434	G	A	c.755G>A	p.Arg252His	Missense	G>A	ABE	Uncertain significance	gnomAD Exomes,gnomAD Genomes	PASS	PASS	ENST00000296271.3	p.Arg252His	625304	6	282766	0.00002121895843206043	0	0	1	24960	0	0	0	35438	0	0	2	10368	0	0	0	19952	0	0	0	25116	0	0	2	129094	0	0	0	7222	0	0	1
rs765438313	129251434	G	C	c.755G>C	p.Arg252Pro	Missense	G>C	GBE	Uncertain significance	gnomAD Exomes,gnomAD Genomes	PASS	PASS	ENST00000296271.3	p.Arg252Pro	624227	25	282766	0.0000884123268002518	0	0	1	24960	0	0	0	35438	0	0	0	10368	0	0	0	19952	0	0	0	25116	0	0	24	129094	0	0	0	7222	0	0	0
rs766943400	129251505	T	G	c.826T>G	p.Phe276Val	Missense	T>G	.	Uncertain significance	gnomAD Exomes,gnomAD Genomes	PASS	PASS	ENST00000296271.3	p.Phe276Val	1046383	13	282840	0.00004596238155847829	0	0	0	24966	0	0	1	35438	0	0	1	10370	0	0	0	19954	0	0	0	25122	0	0	7	129150	0	0	4	7224	0	0	0
rs765350593	129251529	G	T	c.850G>T	p.Gly284Cys	Missense	G>T	.	Uncertain significance	gnomAD Exomes	PASS	NA	ENST00000296271.3	p.Gly284Cys	938796	5	251450	0.000019884668920262478	0	0	0	16254	0	0	4	34592	0	0	0	10080	0	0	0	18392	0	0	0	21648	0	0	1	113734	0	0	0	6136	0	0	0
rs765350593	129251529	G	A	c.850G>A	p.Gly284Ser	Missense	G>A	ABE	Uncertain significance	gnomAD Exomes	PASS	NA	ENST00000296271.3	p.Gly284Ser	283425	4	251450	0.000015907735136209982	0	0	0	16254	0	0	1	34592	0	0	0	10080	0	0	0	18392	0	0	0	21648	0	0	3	113734	0	0	0	6136	0	0	0
rs781237162	129251571	G	A	c.892G>A	p.Ala298Thr	Missense	G>A	ABE	Uncertain significance	gnomAD Exomes	PASS	NA	ENST00000296271.3	p.Ala298Thr	932140	2	251462	0.000007953488002163349	0	0	0	16254	0	0	0	34590	0	0	0	10080	0	0	0	18394	0	0	1	21636	0	0	1	113754	0	0	0	6138	0	0	0
rs779665096	129251574	G	A	c.895G>A	p.Ala299Thr	Missense	G>A	ABE	Uncertain significance	gnomAD Exomes,gnomAD Genomes	PASS	PASS	ENST00000296271.3	p.Ala299Thr	625305	7	282862	0.000024747049798134778	0	0	2	24966	0	0	0	35438	0	0	0	10370	0	0	1	19952	0	0	0	25114	0	0	3	129182	0	0	0	7224	0	0	1
rs199701338	129251592	A	G	c.913A>G	p.Ile305Val	Missense	A>G	CBE	Uncertain significance	gnomAD Exomes	PASS	NA	ENST00000296271.3	p.Ile305Val	625306	1	251446	0.0000039769970490681895	0	0	0	16254	0	0	1	34592	0	0	0	10080	0	0	0	18394	0	0	0	21634	0	0	0	113738	0	0	0	6138	0	0	0
rs146391463	129251604	A	T	c.925A>T	p.Met309Leu	Missense	A>T	.	Uncertain significance	gnomAD Exomes,gnomAD Genomes	PASS	PASS	ENST00000296271.3	p.Met309Leu	866361	4	282782	0.000014145171899201505	0	0	4	24968	0	0	0	35438	0	0	0	10370	0	0	0	19952	0	0	0	25088	0	0	0	129126	0	0	0	7224	0	0	0
rs753609310	129252455	G	A	c.941G>A	p.Arg314Gln	Missense	G>A	ABE	Uncertain significance	gnomAD Exomes,gnomAD Genomes	PASS	PASS	ENST00000296271.3	p.Arg314Gln	1284597	8	282236	0.00002834507291770008	0	0	1	24960	0	0	3	35440	0	0	0	10366	0	0	0	19954	0	0	0	25092	0	0	4	128582	0	0	0	7226	0	0	0
rs1316267671	129252476	T	A	c.962T>A	p.Ile321Asn	Missense	T>A	.	Uncertain significance	gnomAD Exomes	PASS	NA	ENST00000296271.3	p.Ile321Asn	861995	1	251304	0.000003979244261929774	0	0	0	16256	0	0	1	34592	0	0	0	10078	0	0	0	18392	0	0	0	21632	0	0	0	113600	0	0	0	6138	0	0	0
rs148748781	129252533	C	T	c.1019C>T	p.Thr340Met	Missense	C>T	ABE	Uncertain significance	gnomAD Exomes,gnomAD Genomes	PASS	PASS	ENST00000296271.3	p.Thr340Met	937741	33	282768	0.00011670344593447631	0	0	2	24956	0	0	5	35440	0	0	0	10368	0	0	0	19952	0	0	0	25086	0	0	26	129128	0	0	0	7222	0	0	0
rs773347364	129252587	C	T	c.*26C>T	.	3' UTR	C>T	ABE	Uncertain significance	gnomAD Exomes	PASS	NA	ENST00000296271.3	c.*26C>T	903052	1	250242	0.0000039961317444713515	0	0	0	16190	0	0	0	34568	0	0	0	10054	0	0	1	18352	0	0	0	21140	0	0	0	113206	0	0	0	6118	0	0	0
[truncated: 3 more columns]
