# Supplementary material for: CRISPR DNA Base Editing Strategies for Treating Retinitis Pigmentosa Caused by Mutations in Rhodopsin
Source: Genes (Basel). 2022 Jul 26;13(8):1327. doi: 10.3390/genes13081327 (PMC9330713; doi:10.3390/genes13081327)
Supplement: Supplementary file 1 [file genes-13-01327-s001.zip › Table S4_guideRNAs.xlsx]

## Sheet: Sheet1
Table S4. Results from PAM site screening and guide RNA design for pathogenic or likely patho-genic RHO-variants. (+) = forward strand, (−) = reverse strand.
Transcript consequence	Protein consequence	Variant type	SNV	Base editor	SpCas9-ABE/CBE PAM: NGG (3'), editing window 4-8	CasMINI-ABE PAM: TTTR (5'), editing window 3-4	SaCas9-ABE/CBE PAM: NNGRRT (3'), editing window 3-14/ABE, 2-12/CBE	KKH-SaCas9-ABE PAM: NNNRRT (3'), editing window 3-14	SpCas9-GBE PAM: NGG (5'), editing window 6
c.*43C>A	.	3' UTR	C>A	.	.	.	.	.	.
c.1003del	p.Ala335Leufs*25	Indel	.	.	.	.	.	.	.
c.1005del	p.Thr336Profs*24	Indel	.	.	.	.	.	.	.
c.1021dup	p.Glu341Glyfs*13	Indel	.	.	.	.	.	.	.
c.1021G>A	p.Glu341Lys	Missense	G>A	ABE	CAAGACGAAGACGAGCCAGGtgg, (+), bystander: p.Thr340Ala	Not available	Not available	CGTGTCCAAGACGAAGACGAGccaggt, (+), bystanders: p.Lys339Arg/Glu/Gly, p.Thr340Ala	.
c.1025C>T	p.Thr342Met	Missense	C>T	ABE	GCTCATCTCCGTCTTGGACAcgg, (-), no bystanders	Not available	Not available	CTGGCTCATCTCCGTCTTGGAcacggt, (-), no bystanders	.
c.1028G>A	p.Ser343Asn	Missense	G>A	ABE	Not available	Not available	Not available	Not available	.
c.1030C>T	p.Gln344Ter	Nonsense	C>T	ABE	CACCTAGCTCGTCTCCGTCTtgg, (-), no bystanders	Not available	Not available	CTAGCTCGTCTCCGTCTTGGAcacggt, (-), no bystanders	.
c.1031A>C	p.Gln344Pro	Missense	A>C	.	.	.	.	.	.
c.1032G>C	p.Gln344His	Missense	G>C	GBE	.	.	.	.	Not available
c.1033G>A	p.Val345Met	Missense	G>A	ABE	Not available	Not available	Not available	Not available	.
c.1033G>C	p.Val345Leu	Missense	G>C	GBE	.	.	.	.	Not available
c.1033G>T	p.Val345Leu	Missense	G>T	.	.	.	.	.	.
c.1034T>A	p.Val345Glu	Missense	T>A	.	.	.	.	.	.
c.1034T>C	p.Val345Ala	Missense	T>C	CBE	Not available	.	Not available	.	.
c.1036G>C	p.Ala346Pro	Missense	G>C	GBE	.	.	.	.	Not available
c.1039C>A	p.Pro347Thr	Missense	C>A	.	.	.	.	.	.
c.1039C>G	p.Pro347Ala	Missense	C>G	GBE	.	.	.	.	Not available
c.1039C>T	p.Pro347Ser	Missense	C>T	ABE	Not available	Not available	Not available	Not available	.
c.1040C>A	p.Pro347Gln	Missense	C>A	.	.	.	.	.	.
c.1040C>G	p.Pro347Arg	Missense	C>G	GBE	.	.	.	.	Not available
c.1040C>T	p.Pro347Leu	Missense	C>T	ABE	Not available	Not available	Not available	Not available	.
c.1040del	p.Pro347fs	Indel	.	.	.	.	.	.	.
c.1045T>C	p.Ter349GlnextTer51	Stop loss	T>C	CBE	Not available	.	Not available	.	.
c.1045T>G	p.Ter349Glu	Stop loss	T>G	.	.	.	.	.	.
c.106C>T	p.Gln36Ter	Nonsense	C>T	ABE	AGAACTACCATGGCTCAGCCagg, (-), bystander: p.Phe37Leu	Not available	Not available	AGAACTACCATGGCTCAGCCAggtagt, (-), bystanders: p.Trp35Arg, p.Phe37Leu/Ser/Pro TGGAGAACTACCATGGCTCAGccaggt, (-), bystanders: p.Trp35Arg, p.Phe37Leu/Ser/Pro, p.Ser38Pro	.
c.116T>G	p.Met39Arg	Missense	T>G	.	.	.	.	.	.
c.11C>A	p.Thr4Lys	Missense	C>A	.	.	.	.	.	.
c.131T>C	p.Met44Thr	Missense	T>C	CBE	Not available	.	Not available	.	.
c.133T>C	p.Phe45Leu	Missense	T>C	CBE	CATGCTTCTGCTGATCGTGCtgg, (+), bystander: p.Leu46Leu	.	Not available	.	.
c.137T>G	p.Leu46Arg	Missense	T>G	.	.	.	.	.	.
c.151G>C	p.Gly51Arg	Missense	G>C	GBE	.	.	.	.	Not available
c.152G>A	p.Gly51Asp	Missense	G>A	ABE	Not available	Not available	Not available	Not available	.
c.152G>T	p.Gly51Val	Missense	G>T	.	.	.	.	.	.
c.154T>G	p.Phe52Val	Missense	T>G	.	.	.	.	.	.
c.158C>G	p.Pro53Arg	Missense	C>G	GBE	.	.	.	.	Not available
c.165C>A	p.Asn55Lys	Missense	C>A	.	.	.	.	.	.
c.165C>G	p.Asn55Lys	Missense	C>G	GBE	.	.	.	.	Not available
c.170T>G	p.Leu57Arg	Missense	T>G	.	.	.	.	.	.
c.172_173delinsTA	p.Thr58Ter	Indel	.	.	.	.	.	.	.
c.173C>G	p.Thr58Arg	Missense	C>G	GBE	.	.	.	.	AGAGCCTGAGGAAGTTGATGggg, (-), no bystanders
c.173C>T	p.Thr58Met	Missense	C>T	ABE	AGAGCATGAGGAAGTTGATGggg, (-), no bystanders TAGAGCATGAGGAAGTTGATggg, (-), bystander: p.Leu59Pro GTAGAGCATGAGGAAGTTGAtgg, (-), bystander: p.Leu59Pro	Not available	Not available	GGTGACGTAGAGCATGAGGAAgttgat, (-), bystanders: p.Leu59Pro, p.Tyr60His, p.Val61Ala	.
c.176T>A	p.Leu59His	Missense	T>A	.	.	.	.	.	.
c.180C>A	p.Tyr60Ter	Nonsense	C>A	.	.	.	.	.	.
c.180C>G	p.Tyr60Ter	Nonsense	C>G	GBE	.	.	.	.	Not available
c.190C>T	p.Gln64Ter	Nonsense	C>T	ABE	Not available	Not available	Not available	Not available	.
c.196A>T	p.Lys66Ter	Nonsense	A>T	.	.	.	.	.	.
c.203T>G	p.Leu68Arg	Missense	T>G	.	.	.	.	.	.
c.204_215del	p.Arg69_Leu72del	Indel	.	.	.	.	.	.	.
c.218A>G	p.Asn73Ser	Missense	A>G	CBE	Not available	.	Not available	.	.
c.232A>T	p.Asn78Tyr	Missense	A>T	.	.	.	.	.	.
c.233A>T	p.Asn78Ile	Missense	A>T	.	.	.	.	.	.
c.235del	p.Asn78_Leu79insTer	Indel	.	.	.	.	.	.	.
c.235delC	p.Leu79Ter	Indel	.	.	.	.	.	.	.
c.236T>C	p.Leu79Pro	Missense	T>C	CBE	Not available	.	Not available	.	.
c.251T>C	p.Leu84Pro	Missense	T>C	CBE	GCTGACCCCTTCATGGTCCTagg, (+), bystander: p.Asp83Asp, p.Leu84Phe/Ser GACCCCTTCATGGTCCTAGGtgg, (+), bystander: p.Leu84Leu/Pro/Ser/Phe	.	Not available	.	.
c.259G>C	p.Val87Leu	Missense	G>C	GBE	.	.	.	.	Not available
c.260T>A	p.Val87Asp	Missense	T>A	.	.	.	.	.	.
c.263T>C	p.Leu88Pro	Missense	T>C	CBE	Not available	.	Not available	.	.
c.265G>C	p.Gly89Arg	Missense	G>C	GBE	.	.	.	.	Not available
c.266G>A	p.Gly89Asp	Missense	G>A	ABE	Not available	Not available	Not available	Not available	.
c.269G>A	p.Gly90Asp	Missense	G>A	ABE	Not available	Not available	Not available	Not available	.
c.281C>T	p.Thr94Ile	Missense	C>T	ABE	Not available	Not available	Not available	Not available	.
c.290C>T	p.Thr97Ile	Missense	C>T	ABE	CAGAGAGATGTAGAGGGTGCtgg, (-), bystander: p.Ser98Ser/Pro	Not available	Not available	ATGCAGAGAGATGTAGAGGGTgctggt, (-), bystanders: p.Ser98Ser/Pro, p.Leu99Pro	.
c.302G>A	p.Gly101Glu	Missense	G>A	ABE	CTGCATGAATACTTCGTCTTcgg, (+), bystander: p.His100Arg TGCATGAATACTTCGTCTTCggg, (+), bystanders: p.His100Arg, p.Gly101Gly/Glu	Not available	Not available	Not available	.
c.302G>T	p.Gly101Val	Missense	G>T	.	.	.	.	.	.
c.306C>G	p.Tyr102Ter	Nonsense	C>G	GBE	.	.	.	.	Not available
c.310G>A	p.Val104Ile	Missense	G>A	ABE	TACTTCATCTTCGGGCCCACagg, (+), no bystanders	Not available	GATACTTCATCTTCGGGCCCAcaggat, (+), bystander: p.Tyr102Cys	GATACTTCATCTTCGGGCCCAcaggat, (+), bystander: p.Tyr102Cys TTCATCTTCGGGCCCACAGGAtgcaat, (+), no bystanders	.
c.316G>A	p.Gly106Arg	Missense	G>A	ABE	Not available	Not available	Not available	TTCGTCTTCAGGCCCACAGGAtgcaat, (+), no bystanders	.
c.316G>C	p.Gly106Arg	Missense	G>C	GBE	.	.	.	.	Not available
c.316G>T	p.Gly106Trp	Missense	G>T	.	.	.	.	.	.
c.317G>C	p.Gly106Ala	Missense	G>C	GBE	.	.	.	.	Not available
c.317G>T	p.Gly106Val	Missense	G>T	.	.	.	.	.	.
c.318G>A	p.Gly106=	Synonymous	G>A	ABE	CGGACCCACAGGATGCAATTtgg, (+), bystander: p.Thr108Ala	Not available	Not available	TTCGTCTTCGGACCCACAGGAtgcaat, (+), no bystanders	.
c.325G>A	p.Gly109Arg	Missense	G>A	ABE	GCCCACAAGATGCAATTTGGagg, (+), bystander: p.Thr108Thr/Ala CCCACAAGATGCAATTTGGAggg, (+), bystander: p.Thr108Thr/Ala	Not available	Not available	Not available	.
c.328T>C	p.Cys110Arg	Missense	T>C	CBE	Not available	.	Not available	.	.
c.328T>G	p.Cys110Gly	Missense	T>G	.	.	.	.	.	.
c.329G>A	p.Cys110Tyr	Missense	G>A	ABE	Not available	Not available	Not available	Not available	.
c.329G>T	p.Cys110Phe	Missense	G>T	.	.	.	.	.	.
c.337G>A	p.Glu113Lys	Missense	G>A	ABE	Not available	Not available	Not available	Not available	.
c.33del	p.Phe13Serfs*35	Indel	.	.	.	.	.	.	.
c.340G>C	p.Gly114Arg	Missense	G>C	GBE	.	.	.	.	Not available
c.341_343del	p.Gly114_Phe115delinsVal	Indel	.	.	.	.	.	.	.
c.341G>A	p.Gly114Asp	Missense	G>A	ABE	GGAGGACTTCTTTGCCACCCtgg, (+), no bystanders GAGGACTTCTTTGCCACCCTggg, (+), no bystanders	Not available	Not available	GAGGACTTCTTTGCCACCCTGggcggt, (+), no bystanders	.
c.341G>T	p.Gly114Val	Missense	G>T	.	.	.	.	.	.
c.353_361+3del	.	Indel	.	.	.	.	.	.	.
c.359del	p.Gly120fs	Indel	.	.	.	.	.	.	.
c.35C>G	p.Pro12Arg	Missense	C>G	GBE	.	.	.	.	AGAAGCGCACGTAGAAGTTAggg, (-), no bystanders
c.361+65C>T	.	Intronic	C>T	ABE	Not available	Not available	Not available	Not available	.
c.362G>T	p.Gly121Val	Missense	G>T	.	.	.	.	.	.
c.365A>G	p.Glu122Gly	Missense	A>G	CBE	Not available	.	Not available	.	.
c.36del	p.Phe13SerfsTer35	Indel	.	.	.	.	.	.	.
c.374T>G	p.Leu125Arg	Missense	T>G	.	.	.	.	.	.
c.378G>A	p.Trp126Ter	Nonsense	G>A	ABE	CCTGTGATCCTTGGTGGTCCtgg, (+), no bystanders	Not available	Not available	Not available	.
c.380C>T	p.Ser127Phe	Missense	C>T	ABE	Not available	Not available	Not available	CAGGACCACCAAGAACCACAGggcaat, (-), bystanders: p.Leu128Leu/Ser/Pro, p.Val129Ala, p.Val130Ala	.
c.392T>C	p.Leu131Pro	Missense	T>C	CBE	Not available	.	Not available	.	.
c.403C>G	p.Arg135Gly	Missense	C>G	GBE	.	.	.	.	Not available
c.403C>T	p.Arg135Trp	Missense	C>T	ABE	Not available	Not available	Not available	Not available	.
c.404_405delinsTT	p.Arg135Leu	Indel	.	.	.	.	.	.	.
c.404G>C	p.Arg135Pro	Missense	G>C	GBE	.	.	.	.	Not available
c.404G>T	p.Arg135Leu	Missense	G>T	.	.	.	.	.	.
c.408C>A	p.Tyr136Ter	Nonsense	C>A	.	.	.	.	.	.
c.439C>T	p.Arg147Cys	Missense	C>T	ABE	CCGAAGCAGAAGTTGCTCATggg, (-), bystander: p.Phe148Leu/Ser/Pro	Not available	Not available	Not available	.
c.448G>A	p.Glu150Lys	Missense	G>A	ABE	CGGGAAGAACCATGCCATCAtgg, (+), bystanders: p.Glu150Gly/Arg, p.Asn151Asp GGGAAGAACCATGCCATCATggg, (+), bystanders: p.Glu150Gly/Arg, p.Asn151Asp/Ser/Gly	Not available	Not available	Not available	.
c.44A>G	p.Asn15Ser	Missense	A>G	CBE	Not available	.	Not available	.	.
c.44A>T	p.Asn15Ile	Missense	A>T	.	.	.	.	.	.
c.45T>A	p.Asn15Lys	Missense	T>A	.	.	.	.	.	.
c.45T>G	p.Asn15Lys	Missense	T>G	.	.	.	.	.	.
c.481T>C	p.Trp161Arg	Missense	T>C	CBE	CTTCACCCGGGTCATGGCGCtgg, (+), bystanders: p.Phe159Phe, p.Thr160Thr/Ile	.	Not available	.	.
c.482G>A	p.Trp161Ter	Nonsense	G>A	ABE	Not available	Not available	Not available	Not available	.
c.488T>C	p.Met163Thr	Missense	T>C	CBE	Not available	.	Not available	.	.
c.491C>A	p.Ala164Glu	Missense	C>A	.	.	.	.	.	.
c.491C>T	p.Ala164Val	Missense	C>T	ABE	CAGCACCATGACCCAGGTGAagg, (-), bystander: p.Met163Thr	Not available	Not available	GGCGCAGGCCAGCACCATGACccaggt, (-), bystanders: p.Leu165Pro, p.Cys167Arg	.
c.497C>A	p.Ala166Asp	Missense	C>A	.	.	.	.	.	.
c.497C>T	p.Ala166Val	Missense	C>T	ABE	GCAGACCAGCGCCATGACCCagg, (-), bystander: p.Leu165Pro	Not available	Not available	GGCGCAGACCAGCGCCATGACccaggt, (-), bystanders: p.Leu165Pro, p.Cys167Arg	.
c.499T>C	p.Cys167Arg	Missense	T>C	CBE	Not available	.	Not available	.	.
c.500G>A	p.Cys167Tyr	Missense	G>A	ABE	Not available	Not available	Not available	Not available	.
c.501C>G	p.Cys167Trp	Missense	C>G	GBE	.	.	.	.	Not available
c.505G>C	p.Ala169Pro	Missense	G>C	GBE	.	.	.	.	Not available
c.509C>G	p.Pro170Arg	Missense	C>G	GBE	.	.	.	.	Not available
c.50C>T	p.Thr17Met	Missense	C>T	ABE	ACACCCATCGCATTGGAGAAggg, (-), no bystanders CACACCCATCGCATTGGAGAagg, (-), bystander: Gly18Gly	Not available	Not available	Not available	.
c.511C>T	p.Pro171Ser	Missense	C>T	ABE	Not available	Not available	Not available	Not available	.
c.512C>A	p.Pro171Gln	Missense	C>A	.	.	.	.	.	.
c.512C>G	p.Pro171Arg	Missense	C>G	GBE	.	.	.	.	Not available
c.512C>T	p.Pro171Leu	Missense	C>T	ABE	GGCGAGTAGGGGTGCGGCGCagg, (-), bystander: p.Leu172Pro	Not available	Not available	Not available	.
c.520G>A	p.Gly174Ser	Missense	G>A	ABE	TCGCCAGCTGGTCCAGGTAAtgg, (+), no bystanders	Not available	Not available	CCCCACTCGCCAGCTGGTCCAggtaat, (+), bystander: p.Pro171Pro	.
c.527C>T	p.Ser176Phe	Missense	C>T	ABE	CTGAACCAGCCGGCGAGTGGggg, (-), bystanders: p.Trp175Arg, p.Ser176Leu/Pro CCTGAACCAGCCGGCGAGTGggg, (-), bystander: p.Ser176Leu/Pro ACCTGAACCAGCCGGCGAGTggg, (-), bystander: p.Ser176Leu/Pro TACCTGAACCAGCCGGCGAGtgg, (-), bystander: p.Ser176Leu/Pro	Not available	TACCTGAACCAGCCGGCGAGTgggggt, (-), bystanders: p.Trp175Arg, p.Ser176Leu/Pro TGCCATTACCTGAACCAGCCGgcgagt, (-), bystanders: p.Ser176Leu/Pro, splicing region	TACCTGAACCAGCCGGCGAGTgggggt, (-), bystanders: p.Trp175Arg, p.Ser176Leu/Pro TGCCATTACCTGAACCAGCCGgcgagt, (-), bystanders: p.Ser176Leu/Pro, splicing region	.
c.530+1G>C	.	Splice region	G>C	GBE	.	.	.	.	Not available
c.531-2A>G	.	Splice region	A>G	CBE	TACCCGAGGACAGGCAGGTAggg, (-), bystander: splice region GTACCCGAGGACAGGCAGGTagg, (-), bystanders: p.Arg177Arg, splice region	.	Not available	.	.
c.532T>C	p.Tyr178His	Missense	T>C	CBE	Not available	.	Not available	.	.
c.532T>G	p.Tyr178Asp	Missense	T>G	.	.	.	.	.	.
c.533A>G	p.Tyr178Cys	Missense	A>G	CBE	GGATGCACCTGAGGACAGGCagg, (-), bystander: p.Arg177Arg, splicing region	.	Not available	.	.
c.535A>T	p.Ile179Phe	Missense	A>T	.	.	.	.	.	.
c.538C>A	p.Pro180Thr	Missense	C>A	.	.	.	.	.	.
c.538C>G	p.Pro180Ala	Missense	C>G	GBE	.	.	.	.	Not available
c.538C>T	p.Pro180Ser	Missense	C>T	ABE	TCGGAGATGTACCTGAGGACagg, (-), bystander: p.Ile179Thr	Not available	Not available	Not available	.
c.539C>G	p.Pro180Arg	Missense	C>G	GBE	.	.	.	.	Not available
c.539C>T	p.Pro180Leu	Missense	C>T	ABE	TCGAGGATGTACCTGAGGACagg, (-), bystander: p.Ile179Thr	Not available	Not available	Not available	.
c.53G>A	p.Gly18Asp	Missense	G>A	ABE	Not available	Not available	CGGATGTGGTACGCAGCCCCTtcgagt, (+), bystander: p.Val20Val	CGGATGTGGTACGCAGCCCCTtcgagt, (+), bystander: p.Val20Val	.
c.540del	p.Glu181fs	Indel	.	.	.	.	.	.	.
c.541G>A	p.Glu181Lys	Missense	G>A	ABE	Not available	Not available	Not available	Not available	.
c.544G>A	p.Gly182Ser	Missense	G>A	ABE	GAGAGCCTGCAGTGCTCGTGtgg, (+), no bystanders	Not available	CGAGAGCCTGCAGTGCTCGTGtggaat, (+), bystanders: p.Glu181Gly, p.Gln184Arg	CGAGAGCCTGCAGTGCTCGTGtggaat, (+), bystanders: p.Glu181Gly, p.Gln184Arg	.
c.545_546delinsAA	p.Gly182Glu	Indel	.	.	.	.	.	.	.
c.545G>T	p.Gly182Val	Missense	G>T	.	.	.	.	.	.
c.548_638dup	p.Ile214Alafs*147	Indel	.	.	.	.	.	.	.
c.548T>G	p.Leu183Arg	Missense	T>G	.	.	.	.	.	.
c.549dup	p.Gln184fs	Indel	.	.	.	.	.	.	.
c.551A>C	p.Gln184Pro	Missense	A>C	.	.	.	.	.	.
c.553T>C	p.Cys185Arg	Missense	T>C	CBE	Not available	.	Not available	.	.
c.556T>C	p.Ser186Pro	Missense	T>C	CBE	Not available	.	Not available	.	.
c.557C>G	p.Ser186Trp	Missense	C>G	GBE	.	.	.	.	Not available
c.559T>A	p.Cys187Ser	Missense	T>A	.	.	.	.	.	.
c.559T>C	p.Cys187Arg	Missense	T>C	CBE	Not available	.	Not available	.	.
c.560G>A	p.Cys187Tyr	Missense	G>A	ABE	Not available	Not available	Not available	Not available	.
c.560G>C	p.Cys187Ser	Missense	G>C	GBE	.	.	.	.	Not available
c.560G>T	p.Cys187Phe	Missense	G>T	.	.	.	.	.	.
c.561T>G	p.Cys187Trp	Missense	T>G	.	.	.	.	.	.
c.562G>A	p.Gly188Arg	Missense	G>A	ABE	Not available	Not available	Not available	Not available	.
c.563G>A	p.Gly188Glu	Missense	G>A	ABE	Not available	Not available	Not available	Not available	.
c.568G>A	p.Asp190Asn	Missense	G>A	ABE	Not available	Not available	Not available	Not available	.
c.568G>C	p.Asp190His	Missense	G>C	GBE	.	.	.	.	Not available
c.568G>T	p.Asp190Tyr	Missense	G>T	.	.	.	.	.	.
c.569A>G	p.Asp190Gly	Missense	A>G	CBE	Not available	.	Not available	.	.
c.570C>G	p.Asp190Glu	Missense	C>G	GBE	.	.	.	.	Not available
c.571T>A	p.Tyr191Asn	Missense	T>A	.	.	.	.	.	.
c.572A>G	p.Tyr191Cys	Missense	A>G	CBE	Not available	.	Not available	.	.
c.574dup	p.Tyr192Leufs*139	Indel	.	.	.	.	.	.	.
c.600C>G	p.Asn200Lys	Missense	C>G	GBE	.	.	.	.	Not available
c.608T>C	p.Phe203Ser	Missense	T>C	CBE	Not available	.	Not available	.	.
c.61C>T	p.Arg21Cys	Missense	C>T	ABE	Not available	Not available	Not available	Not available	.
c.620T>G	p.Met207Arg	Missense	T>G	.	.	.	.	.	.
c.628G>T	p.Val210Phe	Missense	G>T	.	.	.	.	.	.
c.632A>C	p.His211Pro	Missense	A>C	.	.	.	.	.	.
c.632A>G	p.His211Arg	Missense	A>G	CBE	Not available	.	Not available	.	.
c.632A>T	p.His211Leu	Missense	A>T	.	.	.	.	.	.
c.641T>A	p.Ile214Asn	Missense	T>A	.	.	.	.	.	.
c.643C>G	p.Pro215Ala	Missense	C>G	GBE	.	.	.	.	Not available
c.644C>T	p.Pro215Leu	Missense	C>T	ABE	Not available	Not available	Not available	Not available	.
c.646del	p.Pro215_Met216insTer	Indel	.	.	.	.	.	.	.
c.646delA	p.Met216Ter	Indel	.	.	.	.	.	.	.
c.647T>A	p.Met216Lys	Missense	T>A	.	.	.	.	.	.
c.647T>G	p.Met216Arg	Missense	T>G	.	.	.	.	.	.
c.659T>G	p.Phe220Cys	Missense	T>G	.	.	.	.	.	.
c.664T>C	p.Cys222Arg	Missense	T>C	CBE	Not available	.	Not available	.	.
c.671G>A	p.Gly224Glu	Missense	G>A	ABE	Not available	Not available	Not available	Not available	.
c.673C>T	p.Gln225Ter	Nonsense	C>T	ABE	Not available	Not available	Not available	CTACCCATAGCAGAAAAAGATgataat, (-), bystanders: p.Phe221Ser, p.Cys222Arg, p.Tyr223Tyr/His GAGCTACCCATAGCAGAAAAAgatgat, (-), bystander: p.Tyr223Tyr/His GACGAGCTACCCATAGCAGAAaaagat, (-), bystanders: p.Tyr223Tyr, p.Leu226Pro	.
c.67C>G	p.Pro23Ala	Missense	C>G	GBE	.	.	.	.	Not available
c.67C>T	p.Pro23Ser	Missense	C>T	ABE	Not available	Not available	Not available	Not available	.
c.68C>A	p.Pro23His	Missense	C>A	.	.	.	.	.	.
c.68C>T	p.Pro23Leu	Missense	C>T	ABE	Not available	Not available	Not available	Not available	.
c.696+1G>C	.	Splice region	G>C	GBE	.	.	.	.	AGGAGCTACGGGCCGGGGGGtgg, (+), no bystanders
c.697-11G>A	.	Intronic	G>A	ABE	Not available	Not available	Not available	Not available	.
c.70T>C	p.Phe24Leu	Missense	T>C	CBE	Not available	.	Not available	.	.
c.730C>T	p.Gln244Ter	Nonsense	C>T	ABE	Not available	Not available	Not available	Not available	.
c.745G>T	p.Glu249Ter	Nonsense	G>T	.	.	.	.	.	.
c.754dup	p.Arg252Profs*79	Indel	.	.	.	.	.	.	.
c.759G>C	p.Met253Ile	Missense	G>C	GBE	.	.	.	.	Not available
c.759G>T	p.Met253Ile	Missense	G>T	.	.	.	.	.	.
c.768_770del	p.Ile256del	Indel	.	.	.	.	.	.	.
c.789CTG[1]	p.Cys264del	Indel	.	.	.	.	.	.	.
c.792_794del	p.Cys264del	Indel	.	.	.	.	.	.	.
c.799C>A	p.Pro267Thr	Missense	C>A	.	.	.	.	.	.
c.800C>T	p.Pro267Leu	Missense	C>T	ABE	CGTAGAGCACCCAGCAGATCagg, (-), bystander: p.Tyr268His	Not available	Not available	CACGCTGGCGTAGAGCACCCAgcagat, (-), bystander: p.Tyr268His	.
c.809G>T	p.Ser270Ile	Missense	G>T	.	.	.	.	.	.
c.810C>A	p.Ser270Arg	Missense	C>A	.	.	.	.	.	.
c.83A>G	p.Gln28Arg	Missense	A>G	CBE	AGTACCGTGGGTACTCGAAGggg, (-), bystander: p.Gln28Gln/Arg TAGTACCGTGGGTACTCGAAggg, (-), bystander: p.Gln28Gln/Arg GTAGTACCGTGGGTACTCGAagg, (-), bystander: p.Gln28Gln/Arg	.	Not available	.	.
c.84G>C	p.Gln28His	Missense	G>C	GBE	.	.	.	.	Not available
c.84G>T	p.Gln28His	Missense	G>T	.	.	.	.	.	.
c.851G>A	p.Gly284Asp	Missense	G>A	ABE	Not available	Not available	Not available	Not available	.
c.865A>C	p.Thr289Pro	Missense	A>C	.	.	.	.	.	.
c.872C>G	p.Pro291Arg	Missense	C>G	GBE	.	.	.	.	Not available
c.874G>A	p.Ala292Thr	Missense	G>A	ABE	Not available	Not available	Not available	Not available	.
c.875C>A	p.Ala292Glu	Missense	C>A	.	.	.	.	.	.
c.886A>C	p.Lys296Gln	Missense	A>C	.	.	.	.	.	.
c.886A>G	p.Lys296Glu	Missense	A>G	CBE	CGCTCTCGGCAAAGAACGCTggg, (-), bystander: p.Lys296Lys/Glu GCGCTCTCGGCAAAGAACGCtgg, (-), bystanders: p.Lys296Lys/Glu, p.Ser297Asn	.	GGCGCTCTCGGCAAAGAACGCtgggat, (-), bystanders: p.Ala295Thr, p.Lys296Lys/Glu, p.Ser297Asn, p.Ala298Thr	.	.
c.888G>C	p.Lys296Asn	Missense	G>C	GBE	.	.	.	.	Not available
c.888G>T	p.Lys296Asn	Missense	G>T	.	.	.	.	.	.
c.891C>G	p.Ser297Arg	Missense	C>G	GBE	.	.	.	.	Not available
c.891C>T	p.Ser297=	Synonymous	C>T	ABE	Not available	Not available	GGCACTCTTGGCAAAGAACGCtgggat, (-), bystander: p.Phe294Phe/Ser	GGCACTCTTGGCAAAGAACGCtgggat, (-), bystander: p.Phe294Phe/Ser	.
c.895G>A	p.Ala299Thr	Missense	G>A	ABE	Not available	Not available	Not available	Not available	.
c.8G>A	p.Gly3Asp	Missense	G>A	ABE	Not available	Not available	Not available	Not available	.
c.907_911delinsGC	p.Pro303_Val304delinsAla	Indel	.	.	.	.	.	.	.
c.908C>G	p.Pro303Arg	Missense	C>G	GBE	.	.	.	.	Not available
c.926T>A	p.Met309Lys	Missense	T>A	.	.	.	.	.	.
c.929del	p.Asn310fs	Indel	.	.	.	.	.	.	.
c.934C>T	p.Gln312Ter	Nonsense	C>T	ABE	Not available	Not available	Not available	CACCTACTTGTTCATCATGATatagat, (-), bystander: p.Met307Thr AGTAGGCACCTACTTGTTCATcatgat, (-), bystander: splicing region	.
c.936+147_*28del	.	Indel	.	.	.	.	.	.	.
c.936+1G>T	.	Splice region	G>T	.	.	.	.	.	.
c.937-1G>A	.	Splice region	G>A	ABE	Not available	Not available	Not available	Not available	.
c.937-1G>C	.	Splice region	G>C	GBE	.	.	.	.	Not available
c.937-1G>T	.	Splice region	G>T	.	.	.	.	.	.
c.937-23G>A	.	Intronic	G>A	ABE	Not available	Not available	Not available	CCTAACTCAAGCCTCTTGCCTtccagt, (+), bystander (intronic)	.
c.937-27_937-19del	.	Indel	.	.	.	.	.	.	.
c.937-2A>C	.	Splice region	A>C	.	.	.	.	.	.
c.937-2A>G	.	Splice region	A>G	CBE	Not available	.	CGGAACCGGAAGGCAAGAGGCttgagt, (-), bystander: splice region	.	.
c.937-2A>T	.	Splice region	A>T	.	.	.	.	.	.
c.946del	p.Cys316Alafs*44	Indel	.	.	.	.	.	.	.
c.948C>A	p.Cys316Ter	Nonsense	C>A	.	.	.	.	.	.
c.953_955del	p.Leu318_Thr319delinsPro	Indel	.	.	.	.	.	.	.
c.959C>A	p.Thr320Asn	Missense	C>A	.	.	.	.	.	.
c.961A>C	p.Ile321Leu	Missense	A>C	.	.	.	.	.	.
c.977del	p.Asn326fs	Indel	.	.	.	.	.	.	.
c.979_980del	p.Pro327fs	Indel	.	.	.	.	.	.	.
c.979_982del	p.Pro327TrpfsTer32	Indel	.	.	.	.	.	.	.
c.982del	p.Leu328Trpfs*32	Indel	.	.	.	.	.	.	.
c.995_1011del	p.Glu332Valfs*16	Indel	.	.	.	.	.	.	.
c.998C>T	p.Ala333Val	Missense	C>T	ABE	GAGACCTCATCGTCACCCAGtgg, (-), no bystanders	Not available	CAGAGACCTCATCGTCACCCAgtgggt, (-), bystanders: p.Asp331Gly, p.Ser334Pro	CAGAGACCTCATCGTCACCCAgtgggt, (-), bystanders: p.Asp331Gly, p.Ser334Pro GTAGCAGAGACCTCATCGTCAcccagt, (-), bystander: p.Ser334Ser/Pro	.
